# Supplementary material for: The effects of challenge and threat states on performance outcomes: An updated review and meta-analysis of recent findings
Source: EXCLI J. 2025 Jan 16;24:151–76. doi: 10.17179/excli2024-7995 (PMC11869992; doi:10.17179/excli2024-7995)
Supplement: Supplementary data [file EXCLI-24-151-s-001.xlsx]

## Sheet: READ_ME
Sheet_name	Description
coding	Data for meta-analysis
Labels	Descriptions of columns used in coding sheet.
year_pub_bias	Data for year moderator analysis
mails	A List of researchers contacted. The table shows which researchers answered our call for data and sent us the data.
table1	Table 1 from manuscript
Steps 1-3	Study selection processes for meta-analysis
Steps 1-3 Adrian	Study selection processes for systematic review
RoB	Risk of Bias

## Sheet: coding
paper_id	effect_size_id	year	email	title	name	Ref_APA	title	ref	n	n_performance	sex_percent_F	age	kind_of_performance	Cardiovascular	CO	TPR	CTI	Cogni	Appraisal_items	outcome	overall_RoB	CO_cor	TPR_cor	CTI_cor	Cardio_before0_during1	Cogni_cor	Notes	First_extract	Double_check		Data_collection
44	113	2019		dr	Arthur	Arthur et al., 2019	Examining the effect of challenge and threat states on endurance exercise capabilities	Arthur, T. G., Wilson, M. R., Moore, L. J., Wylie, L. J., & Vine, S. J. (2019). Examining the effect of challenge and threat states on endurance exercise capabilities. Psychology of Sport and Exercise, 44, 51-59. https://doi.org/10.1016/j.psychsport.2019.04.017	19	19	0.21	23.62	Indoor cycling	1	1	1	1	0	-	1	1	0.333	-0.374	0.359	0		Time to exhaustion (TTE)	MB	KS		nd
15	32	2019		dr	Arthur	Arthur et al., 2019	Examining the effect of challenge and threat states on endurance exercise capabilities	Arthur, T. G., Wilson, M. R., Moore, L. J., Wylie, L. J., & Vine, S. J. (2019). Examining the effect of challenge and threat states on endurance exercise capabilities. Psychology of Sport and Exercise, 44, 51-59. https://doi.org/10.1016/j.psychsport.2019.04.017	18	18	0.33	23.05	Indoor cycling	1	1	1	1	0	-	1	1	0.61	-0.232	0.5	0		reversed control trial (time to completion)	MB	KS		nd
15	33	2019		dr	Arthur	Arthur et al., 2019	Examining the effect of challenge and threat states on endurance exercise capabilities	Arthur, T. G., Wilson, M. R., Moore, L. J., Wylie, L. J., & Vine, S. J. (2019). Examining the effect of challenge and threat states on endurance exercise capabilities. Psychology of Sport and Exercise, 44, 51-59. https://doi.org/10.1016/j.psychsport.2019.04.017	18	18	0.33	23.05	Indoor cycling	1	1	1	1	0	-	1	1	0.1	0.12	-0.076	0		reversed exp trial				nd
9	17	2023		dr	Baumgartner	Baumgartner & Schneider, 2023	Acute Biopsychosocial Stress Responses in Mindfulness Meditators and Non‑Meditators: The Mediating Role of Closeness	Baumgartner, J.N., Schneider, T.R. Acute Biopsychosocial Stress Responses in Mindfulness Meditators and Non-Meditators: The Mediating Role of Closeness. Mindfulness 14, 1435–1445 (2023). https://doi.org/10.1007/s12671-023-02146-z	95	95	0.48	31.8	Counting backwards	1	1	1	1	1	“How threatening…”, “How demanding…” “do you think the upcoming task will be?, How able are you to cope with this task?”, “How well do you think you will perform this task?”	1	1	-0.12	-0.07		1	0.26		MB	KS		nd
3	4	2020		dr	Behnke	Behnke et al., 2020	Social challenge and threat predict performance and cardiovascular responses during competitive video gaming.	Behnke, M., Kosakowski, M., & Kaczmarek, L. D. (2020). Social challenge and threat predict performance and cardiovascular responses during competitive video gaming. Psychology of Sport and Exercise, 46, 101584. https://doi.org/10.1016/j.psychsport.2019.101584	82	82	0	19.47	CS:GO	1	1	0	0	1	We asked participants how they rated their level of CS: GO skills and what they thought about the skills of other participants in the contest.	1	1	0.02			1	0.32		MB	KS		nd
3	5	2020		dr	Behnke	Behnke et al., 2020	Social challenge and threat predict performance and cardiovascular responses during competitive video gaming.	Behnke, M., Kosakowski, M., & Kaczmarek, L. D. (2020). Social challenge and threat predict performance and cardiovascular responses during competitive video gaming. Psychology of Sport and Exercise, 46, 101584. https://doi.org/10.1016/j.psychsport.2019.101584	82	82	0	19.47	CS:GO	1	1	0	0	1	We asked participants how they rated their level of CS: GO skills and what they thought about the skills of other participants in the contest.	1	1	0.15			1	0.19		MB	KS		nd
1	1	2022		dr	Behnke	Behnke et al., 2022	The role of emotions in esports performance.	Behnke, M., Gross, J. J., & Kaczmarek, L. D. (2022). The role of emotions in esports performance.Emotion, 22(5), 1059–1070. https://doi.org/10.1037/emo0000903	241	1205	0	23.63	FIFA19	1	1	0	0	1	How demanding do you expect the upcoming game to be?” “How able are you to cope with the demands of the game?”	1	1	0.07			1	0.22		MB	KS		nd
2	2	2024		dr	Behnke	Behnke et al., 2024	Applying a Synergistic Mindsets Intervention to an Esports Context	Behnke, Maciej; Lakens, Daniel; Petrova, Kate; Chwiłkowska, Patrycja; Białek, Szymon Jęśko; Kłoskowski, Maciej; et al. (2024). Supplementary material from "Applying a Synergistic Mindsets Intervention to an Esports Context". The Royal Society. Collection. https://doi.org/10.6084/m9.figshare.c.7249302.v1	300	2400	0	21.95	CS:GO	1	1	1	1	1	“How demanding do you expect the CS: GO match to be?”, “How able are you to cope with the demands of the CS: GO match?"	1	1	-0.02	0.06	-0.05	0	0.08	Not in lit search	MB			nd
2	3	2024		dr	Behnke	Behnke et al., 2024	Applying a Synergistic Mindsets Intervention to an Esports Context	Behnke, Maciej; Lakens, Daniel; Petrova, Kate; Chwiłkowska, Patrycja; Białek, Szymon Jęśko; Kłoskowski, Maciej; et al. (2024). Supplementary material from "Applying a Synergistic Mindsets Intervention to an Esports Context". The Royal Society. Collection. https://doi.org/10.6084/m9.figshare.c.7249302.v1	300	2400	0	21.95	CS:GO	1	1	1	1	1	“How demanding do you expect the CS: GO match to be?”, “How able are you to cope with the demands of the CS: GO match?”	1	1	0.05			1		Not in lit search				nd
47	116	2024		dr	Bosshard	Bosshard et al., 2023	From threat to challenge—Improving medical students’ stress response and communication skills performance through the combination of stress arousal reappraisal and preparatory worked example-based learning when breaking bad news to simulated patients: Study protocol for a randomized controlled trial.	Bosshard, M., Schmitz, F. M., Guttormsen, S., Nater, U. M., Gomez, P., & Berendonk, C. (2023). From threat to challenge—Improving medical students’ stress response and communication skills performance through the combination of stress arousal reappraisal and preparatory worked example-based learning when breaking bad news to simulated patients: Study protocol for a randomized controlled trial. BM…	221	221	0.68	24.43	Breaking bad news vommunication task	1	1	1	1	1	How demanding do you expect the BBN task to be?” “How able are you to cope with the demands of the BBN task?”	1						0.2
47	117	2024		dr	Bosshard	Bosshard et al., 2023	From threat to challenge—Improving medical students’ stress response and communication skills performance through the combination of stress arousal reappraisal and preparatory worked example-based learning when breaking bad news to simulated patients: Study protocol for a randomized controlled trial.	Bosshard, M., Schmitz, F. M., Guttormsen, S., Nater, U. M., Gomez, P., & Berendonk, C. (2023). From threat to challenge—Improving medical students’ stress response and communication skills performance through the combination of stress arousal reappraisal and preparatory worked example-based learning when breaking bad news to simulated patients: Study protocol for a randomized controlled trial. BM…	182	182	0.69	22.3	Breaking bad news vommunication task	1	1	1	1	1	How demanding do you expect the BBN task to be?” “How able are you to cope with the demands of the BBN task?”	1		0.1	-0.01	0.1	1
4	6	2019		dr	Moore	Brimmell et al., 2019	Challenge and Threat States, Performance, and Attentional Control During a Pressurized Soccer Penalty Task	Brimmell, J., Parker, J., Wilson, M. R., Vine, S. J., & Moore, L. J. (2019). Challenge and threat states, performance, and attentional control during a pressurized soccer penalty task. Sport, Exercise, and Performance Psychology, 8(1), 63–79. https://doi.org/10.1037/spy0000147	42	42	0.1666	23.5	Soccer penalty	1	1	1	1	1	“How demanding do you expect the upcoming soccer penalty task to be?”, “How able are you to cope with the demands of the upcoming soccer penalty task?”	1	1	0.575	-0.51	0.55	0	0.36		MK	MB		nd
6	9	2024		dr	Miller	Cabral et al., 2024	Conquering Pressure! The Effects of Mild-Anxiety Training on Motor Performance Under Pressure During Early Motor Learning	Cabral, D. A. R., Parma, J. O., Morris, D. L., & Miller, M. W. (2024). Conquering pressure! The effects of mild-anxiety training on motor performance under pressure during early motor learning. Journal of Experimental Psychology: Human Perception and Performance, 50(2), 178–192. https://doi.org/10.1037/xhp0001188	80	80	0.425	22.63	Golf putting	1	0	0	0	1	“How demanding was the golf task for you?”, “How able were you to cope with the demands of the golf task?”	1	1					0.13	low pressure	MK	MB		nd
6	10	2024		dr	Miller	Cabral et al., 2024	Conquering Pressure! The Effects of Mild-Anxiety Training on Motor Performance Under Pressure During Early Motor Learning	Cabral, D. A. R., Parma, J. O., Morris, D. L., & Miller, M. W. (2024). Conquering pressure! The effects of mild-anxiety training on motor performance under pressure during early motor learning. Journal of Experimental Psychology: Human Perception and Performance, 50(2), 178–192. https://doi.org/10.1037/xhp0001188	80	80	1.425	22.63	Golf putting	1	0	0	0	1	“How demanding was the golf task for you?”, “How able were you to cope with the demands of the golf task?”	1	1					0.15	mid pressure				nd
6	11	2024		dr	Miller	Cabral et al., 2024	Conquering Pressure! The Effects of Mild-Anxiety Training on Motor Performance Under Pressure During Early Motor Learning	Cabral, D. A. R., Parma, J. O., Morris, D. L., & Miller, M. W. (2024). Conquering pressure! The effects of mild-anxiety training on motor performance under pressure during early motor learning. Journal of Experimental Psychology: Human Perception and Performance, 50(2), 178–192. https://doi.org/10.1037/xhp0001188	80	80	2.425	22.63	Golf putting	1	0	0	0	1	“How demanding was the golf task for you?”, “How able were you to cope with the demands of the golf task?”	1	1					0.12	high pressure				nd
5	7	2019		dr	Carenzo	Carenzo et al., 2020	Cognitive appraisals and team performance under stress: A simulation study.	Carenzo, L., Braithwaite, E. C., Carfagna, F., Franc, J., Ingrassia, P. L., Turner, M. J., ... & Jones, M. V. (2020). Cognitive appraisals and team performance under stress: a simulation study. Medical Education, 54(3), 254-263. https://doi.org/10.1111/medu.14050	95	159	0.621	29.9	Medical technical and non technical skills	0	0	0	0	1	"How able are you to cope with the demands of the competition?"	1	1					-0.31		MK	MB		April 2018
5	8	2019		dr	Carenzo	Carenzo et al., 2020	Cognitive appraisals and team performance under stress: A simulation study.	Carenzo, L., Braithwaite, E. C., Carfagna, F., Franc, J., Ingrassia, P. L., Turner, M. J., ... & Jones, M. V. (2020). Cognitive appraisals and team performance under stress: a simulation study. Medical Education, 54(3), 254-263. https://doi.org/10.1111/medu.14050	95	159	0.621	29.9	Medical technical and non technical skills	0	0	0	0	1	"How able are you to cope with the demands of the competition?"	1	1					0.54		MK	MB		April 2018
53	141	2022		dr		Conlon et al., 2022	Pulling the trigger: The effect of a 5-minute slow diaphragmatic breathing intervention on psychophysiological stress responses and pressurized pistol shooting performance	Conlon, A., Arnold, R., Preatoni, E., & Moore, L. J. (2022). Pulling the trigger: The effect of a 5-minute slow diaphragmatic breathing intervention on psychophysiological stress responses and pressurized pistol shooting performance. Journal of Sport and Exercise Psychology, 44(3), 206-219.	67	67	0.597	20.17	Shooting Performance	1	0	0	0	1	how demanding do you expect the upcoming task to be?, how able are you to cope with the demands of the upcoming task?	1	1					0.392	DRES non-pressure	MK	KS
53	142	2022		dr		Conlon et al., 2022	Pulling the trigger: The effect of a 5-minute slow diaphragmatic breathing intervention on psychophysiological stress responses and pressurized pistol shooting performance	Conlon, A., Arnold, R., Preatoni, E., & Moore, L. J. (2022). Pulling the trigger: The effect of a 5-minute slow diaphragmatic breathing intervention on psychophysiological stress responses and pressurized pistol shooting performance. Journal of Sport and Exercise Psychology, 44(3), 206-219.	67	67	0.597	20.17	Shooting Performance	1	0	0	0	1	how demanding do you expect the upcoming task to be?, how able are you to cope with the demands of the upcoming task?	1	1					0.299	DRES pressure	MK	KS
39	97	2020		dr	Crowe	Crowe et al., 2020	In-task auditory performance-related feedback promotes cardiovascular markers of a challenge state during a pressurized task.	Crowe, E. M., Moore, L. J., Harris, D. J., Wilson, M. R., & Vine, S. J. (2020). In-task auditory performance-related feedback promotes cardiovascular markers of a challenge state during a pressurized task. Anxiety, Stress, & Coping, 33(5), 497-510.	39	39	0.37	20.85	visual search task	1	1	1	1	0	-	1	1	0.01	-0.14	0.08	0		Post-pressure CV & pre-feedback RT - reversed	KS			nd
39	98	2020		dr	Crowe	Crowe et al., 2020	In-task auditory performance-related feedback promotes cardiovascular markers of a challenge state during a pressurized task.	Crowe, E. M., Moore, L. J., Harris, D. J., Wilson, M. R., & Vine, S. J. (2020). In-task auditory performance-related feedback promotes cardiovascular markers of a challenge state during a pressurized task. Anxiety, Stress, & Coping, 33(5), 497-510.	39	39	0.37	20.85	visual search task	1	1	1	1	0	-	1	1	-0.13	-0.02	-0.01	0		Post-pressure CV & post-feedback RT - reversed	KS			nd
39	99	2020		dr	Crowe	Crowe et al., 2020	In-task auditory performance-related feedback promotes cardiovascular markers of a challenge state during a pressurized task.	Crowe, E. M., Moore, L. J., Harris, D. J., Wilson, M. R., & Vine, S. J. (2020). In-task auditory performance-related feedback promotes cardiovascular markers of a challenge state during a pressurized task. Anxiety, Stress, & Coping, 33(5), 497-510.	39	39	0.37	20.85	visual search task	1	1	1	1	0	-	1	1	0.11	0.09	-0.09	0		Post-pressure CV & trials completed	KS			nd
39	100	2020		dr	Crowe	Crowe et al., 2020	In-task auditory performance-related feedback promotes cardiovascular markers of a challenge state during a pressurized task.	Crowe, E. M., Moore, L. J., Harris, D. J., Wilson, M. R., & Vine, S. J. (2020). In-task auditory performance-related feedback promotes cardiovascular markers of a challenge state during a pressurized task. Anxiety, Stress, & Coping, 33(5), 497-510.	39	39	0.37	20.85	visual search task	1	1	1	1	0	-	1	1	-0.06	-0.06	0.12	1		Post-feedback CV & post-feedback RT - reversed	KS			nd
39	101	2020		dr	Crowe	Crowe et al., 2020	In-task auditory performance-related feedback promotes cardiovascular markers of a challenge state during a pressurized task.	Crowe, E. M., Moore, L. J., Harris, D. J., Wilson, M. R., & Vine, S. J. (2020). In-task auditory performance-related feedback promotes cardiovascular markers of a challenge state during a pressurized task. Anxiety, Stress, & Coping, 33(5), 497-510.	39	39	0.37	20.85	visual search task	1	1	1	1	0	-	1	1	0.17	0.04	-0.05	1		Post-feedback CV & trials completed	KS			nd
38	96	2019		dr	Dixon	Dixon et al., 2019	The benefits of a challenge approach on match day: Investigating cardiovascular reactivity in professional academy soccer players.	Dixon, J. G., Jones, M. V., & Turner, M. J. (2019). The benefits of a challenge approach on match day: Investigating cardiovascular reactivity in professional academy soccer players. European Journal of Sport Science, 20(3), 375–385. https://doi.org/10.1080/17461391.2019.1629179	37	37	0	17.95	soccer match coach-rated performance	1	1	1	1	0		1	1			0.42	0		perceived control game 1	KS			nd
14	28	2022		dr	Gurera	Gurera & Isaacowitz, 2022	Arousal Reappraisal in Younger and Older Adults	Gurera, J. W., & Isaacowitz, D. M. (2022). Arousal reappraisal in younger and older adults. Psychology and Aging, 37(3), 350–356. https://doi.org/10.1037/pag0000674	73	73	0.526316	21	Maths arithmetic test	1	1	1	1	1	“Please rate how stressful you think the upcoming [or previous] task will be”, “Please rate how well you feel you can cope with the upcoming [or previous] task”	1	1	0.216			0	0.153	resource	MB	KS		??? - March 2020
14	29	2022		dr	Gurera	Gurera & Isaacowitz, 2022	Arousal Reappraisal in Younger and Older Adults	Gurera, J. W., & Isaacowitz, D. M. (2022). Arousal reappraisal in younger and older adults. Psychology and Aging, 37(3), 350–356. https://doi.org/10.1037/pag0000674	73	73	0.526316	21	Maths arithmetic test	1	1	1	1	1	“Please rate how stressful you think the upcoming [or previous] task will be”, “Please rate how well you feel you can cope with the upcoming [or previous] task”	1	1					0.306	demands reversed	MB	KS		??? - March 2020
14	30	2022		dr	Gurera	Gurera & Isaacowitz, 2022	Arousal Reappraisal in Younger and Older Adults	Gurera, J. W., & Isaacowitz, D. M. (2022). Arousal reappraisal in younger and older adults. Psychology and Aging, 37(3), 350–356. https://doi.org/10.1037/pag0000674	47	47	0.468085	72	Maths arithmetic test	1	1	1	1	1	“Please rate how stressful you think the upcoming [or previous] task will be”, “Please rate how well you feel you can cope with the upcoming [or previous] task”	1	1	-0.063			0	0.168	resource	MB	KS		??? - March 2020
14	31	2022		dr	Gurera	Gurera & Isaacowitz, 2022	Arousal Reappraisal in Younger and Older Adults	Gurera, J. W., & Isaacowitz, D. M. (2022). Arousal reappraisal in younger and older adults. Psychology and Aging, 37(3), 350–356. https://doi.org/10.1037/pag0000674	47	47	0.468085	72	Maths arithmetic test	1	1	1	1	1	“Please rate how stressful you think the upcoming [or previous] task will be”, “Please rate how well you feel you can cope with the upcoming [or previous] task”	1	1					0.002	demands reversed	MB	KS		??? - March 2020
20	42	2019		dr	Hangen	Hangen et al., 2019	Stress reappraisal during a mathematics competition: testing effects on cardiovascular approach-oriented states and exploring the moderating role of gender	Hangen, E. J., Elliot, A. J., & Jamieson, J. P. (2018). Stress reappraisal during a mathematics competition: testing effects on cardiovascular approach-oriented states and exploring the moderating role of gender. Anxiety, Stress, & Coping, 32(1), 95–108. https://doi.org/10.1080/10615806.2018.1530049	264	264	0.7576	19.9	Math game	1	1	1	1	0			1	0.04	-0.01	0.03	0		Adjusted score				nd
20	43	2019		dr	Hangen	Hangen et al., 2019	Stress reappraisal during a mathematics competition: testing effects on cardiovascular approach-oriented states and exploring the moderating role of gender	Hangen, E. J., Elliot, A. J., & Jamieson, J. P. (2018). Stress reappraisal during a mathematics competition: testing effects on cardiovascular approach-oriented states and exploring the moderating role of gender. Anxiety, Stress, & Coping, 32(1), 95–108. https://doi.org/10.1080/10615806.2018.1530049	264	264	0.7576	19.9	Math game	1	1	1	1	0			1	0.07	0	0.04	0		percent correct				nd
28	65	2019		dr	Hase	Hase et al., 2019a	Tyrosine intake and cardiovascular responses in a motivated performance situation.	Hase, A., Gorrie-Stone, T., & Freeman, P. (2019). Tyrosine intake and cardiovascular responses in a motivated performance situation. Sport, Exercise, and Performance Psychology, 8(1), 80–92. https://doi.org/10.1037/spy0000144	49	49	0.3265	22.5	N-back task	1	1	1	1	1	“How demanding do you expect the upcoming task to be?”, “How able are you to cope with the demands of the upcoming task?”	1	1	-0.227385	0.309155	-0.066951	0	0.08259	week1	KS	MB		nd
28	66	2019		dr	Hase	Hase et al., 2019a	Tyrosine intake and cardiovascular responses in a motivated performance situation.	Hase, A., Gorrie-Stone, T., & Freeman, P. (2019). Tyrosine intake and cardiovascular responses in a motivated performance situation. Sport, Exercise, and Performance Psychology, 8(1), 80–92. https://doi.org/10.1037/spy0000144	47	47	0.3265	22.5	N-back task	1	1	1	1	1	“How demanding do you expect the upcoming task to be?”, “How able are you to cope with the demands of the upcoming task?”	1	1	-0.188667	0.157219	0.132576	0	0.218242	week2		MB		nd
28	67	2019		dr	Hase	Hase et al., 2019a	Tyrosine intake and cardiovascular responses in a motivated performance situation.	Hase, A., Gorrie-Stone, T., & Freeman, P. (2019). Tyrosine intake and cardiovascular responses in a motivated performance situation. Sport, Exercise, and Performance Psychology, 8(1), 80–92. https://doi.org/10.1037/spy0000144	49	49	0.3265	22.5	Bean-bag throwing	1	1	1	1	1	“How demanding do you expect the upcoming task to be?”, “How able are you to cope with the demands of the upcoming task?”	1	1	-0.0335894	0.036579	-0.087316	0	-0.282814	week1	KS	MB		nd
28	68	2019		dr	Hase	Hase et al., 2019a	Tyrosine intake and cardiovascular responses in a motivated performance situation.	Hase, A., Gorrie-Stone, T., & Freeman, P. (2019). Tyrosine intake and cardiovascular responses in a motivated performance situation. Sport, Exercise, and Performance Psychology, 8(1), 80–92. https://doi.org/10.1037/spy0000144	47	47	0.3265	22.5	Bean-bag throwing	1	1	1	1	1	“How demanding do you expect the upcoming task to be?”, “How able are you to cope with the demands of the upcoming task?”	1	1	0.0249355	-0.0381199	0.014537	0	-0.12472	week2		MB		nd
30	71	2019		dr	Hase	Hase et al., 2019b	The influence of self-talk on challenge and threat states and performance.	Hase, A., Hood, J., Moore, L. J., & Freeman, P. (2019). The influence of self-talk on challenge and threat states and performance. Psychology of Sport and Exercise, 45, 101550. https://doi.org/10.1016/j.psychsport.2019.101550	62	62	0.16	24	Dart-throwing	1	1	1	1	1	"How demanding do you expect the upcoming task to be?", "How able are you to cope with the demands of the upcoming task?"	1	1	-0.100115	0.01068	0.01158	0	0.3429	baseline task	KS	MB		nd
30	72	2019		dr	Hase	Hase et al., 2019b	The influence of self-talk on challenge and threat states and performance.	Hase, A., Hood, J., Moore, L. J., & Freeman, P. (2019). The influence of self-talk on challenge and threat states and performance. Psychology of Sport and Exercise, 45, 101550. https://doi.org/10.1016/j.psychsport.2019.101550	61	62	0.16	24	Dart-throwing	1	1	1	1	1	"How demanding do you expect the upcoming task to be?", "How able are you to cope with the demands of the upcoming task?"	1	1	-0.17825	0.022416	0.03363	0	0.3342	final task	KS	MB		nd
36	82	2024		dr	Hase	Hase et al., in preparation a	Predicting Pressurised Competitive Trampoline Gymnastics Performance with Challenge and Threat Evaluations	Hase, A., Korte, I. E., Dokter, M., Schiphof-Godart, L., Freeman, P. (in preparation). Predicting Pressurised Competitive Trampoline Gymnastics Performance with Challenge and Threat Evaluations	46	46	0.6087	15.89	Trampoline competition performance scores (routine 1 and routine 2 analyzed separately)	0	0	0	0	1	“How demanding do you expect the upcoming task to be?”, “How able are you to cope with the demands of the upcoming task?”	1	2					-0.26	trial 1			Not in lit search	nie moge znaleźć artykułu
36	83	2024		dr	Hase	Hase et al., in preparation a	Predicting Pressurised Competitive Trampoline Gymnastics Performance with Challenge and Threat Evaluations	Hase, A., Korte, I. E., Dokter, M., Schiphof-Godart, L., Freeman, P. (in preparation). Predicting Pressurised Competitive Trampoline Gymnastics Performance with Challenge and Threat Evaluations	46	46	0.6087	15.89	Trampoline competition performance scores (routine 1 and routine 2 analyzed separately)	0	0	0	0	1	“How demanding do you expect the upcoming task to be?”, “How able are you to cope with the demands of the upcoming task?”	1	2					0.044	trial 2			Not in lit search
37	84	2018		dr	Hase	Hase et al., in preparation b	Examining the Variance of Challenge and Threat States across Tasks and Time Points	Hase, A., Fu, D., Moore, L., & Freeman, P. (in preparation). Examining the Variance of Challenge and Threat States across Tasks and Time Points.	33	33	0.0909	23.06	Subtraction	1	1	1	1	1	“How demanding do you expect the upcoming task to be?”, “How able are you to cope with the demands of the upcoming task?”	1	1	-0.22	-0.04	-0.11	0	0.12	Week 1 Subtraction			Not in lit search	nie moge znaleźć artykułu
37	85	2018		dr	Hase	Hase et al., in preparation b	Examining the Variance of Challenge and Threat States across Tasks and Time Points	Hase, A., Fu, D., Moore, L., & Freeman, P. (in preparation). Examining the Variance of Challenge and Threat States across Tasks and Time Points.	32	32	0.0909	23.06	Subtraction	1	1	1	1	1	“How demanding do you expect the upcoming task to be?”, “How able are you to cope with the demands of the upcoming task?”	1	1	-0.28	-0.11	0.01	0	0.31	Week 2 Subtraction			Not in lit search
37	86	2018		dr	Hase	Hase et al., in preparation b	Examining the Variance of Challenge and Threat States across Tasks and Time Points	Hase, A., Fu, D., Moore, L., & Freeman, P. (in preparation). Examining the Variance of Challenge and Threat States across Tasks and Time Points.	32	32	0.0909	23.06	Subtraction	1	1	1	1	1	“How demanding do you expect the upcoming task to be?”, “How able are you to cope with the demands of the upcoming task?”	1	1	-0.01	-0.1	0.08	0	0.38	Week 3 Subtraction			Not in lit search
37	87	2018		dr	Hase	Hase et al., in preparation b	Examining the Variance of Challenge and Threat States across Tasks and Time Points	Hase, A., Fu, D., Moore, L., & Freeman, P. (in preparation). Examining the Variance of Challenge and Threat States across Tasks and Time Points.	33	33	0.0909	23.06	N-Back	1	1	1	1	1	“How demanding do you expect the upcoming task to be?”, “How able are you to cope with the demands of the upcoming task?”	1	1	-0.13	0.08	-0.2	0	-0.2	Week 1 N-Back			Not in lit search
37	88	2018		dr	Hase	Hase et al., in preparation b	Examining the Variance of Challenge and Threat States across Tasks and Time Points	Hase, A., Fu, D., Moore, L., & Freeman, P. (in preparation). Examining the Variance of Challenge and Threat States across Tasks and Time Points.	32	32	0.0909	23.06	N-Back	1	1	1	1	1	“How demanding do you expect the upcoming task to be?”, “How able are you to cope with the demands of the upcoming task?”	1	1	0.07	0.23	0.16	0	-0.03	Week 2 N-Back			Not in lit search
37	89	2018		dr	Hase	Hase et al., in preparation b	Examining the Variance of Challenge and Threat States across Tasks and Time Points	Hase, A., Fu, D., Moore, L., & Freeman, P. (in preparation). Examining the Variance of Challenge and Threat States across Tasks and Time Points.	32	32	0.0909	23.06	N-Back	1	1	1	1	1	“How demanding do you expect the upcoming task to be?”, “How able are you to cope with the demands of the upcoming task?”	1	1	0	-0.09	0.11	0	-0.14	Week 3 N-Back			Not in lit search
37	90	2018		dr	Hase	Hase et al., in preparation b	Examining the Variance of Challenge and Threat States across Tasks and Time Points	Hase, A., Fu, D., Moore, L., & Freeman, P. (in preparation). Examining the Variance of Challenge and Threat States across Tasks and Time Points.	31	31	0.0909	23.06	Bean bag throwing	1	1	1	1	1	“How demanding do you expect the upcoming task to be?”, “How able are you to cope with the demands of the upcoming task?”	1	1	0.39	-0.4	0.53	0	-0.04	Week 1 Bean bag throwing			Not in lit search
37	91	2018		dr	Hase	Hase et al., in preparation b	Examining the Variance of Challenge and Threat States across Tasks and Time Points	Hase, A., Fu, D., Moore, L., & Freeman, P. (in preparation). Examining the Variance of Challenge and Threat States across Tasks and Time Points.	30	30	0.0909	23.06	Bean bag throwing	1	1	1	1	1	“How demanding do you expect the upcoming task to be?”, “How able are you to cope with the demands of the upcoming task?”	1	1	-0.2	0.02	-0.16	0	0.28	Week 2 Bean bag throwing			Not in lit search
37	92	2018		dr	Hase	Hase et al., in preparation b	Examining the Variance of Challenge and Threat States across Tasks and Time Points	Hase, A., Fu, D., Moore, L., & Freeman, P. (in preparation). Examining the Variance of Challenge and Threat States across Tasks and Time Points.	30	30	0.0909	23.06	Bean bag throwing	1	1	1	1	1	“How demanding do you expect the upcoming task to be?”, “How able are you to cope with the demands of the upcoming task?”	1	1	0.04	-0.31	0.22	0	-0.02	Week 3 Bean bag throwing			Not in lit search
37	93	2018		dr	Hase	Hase et al., in preparation b	Examining the Variance of Challenge and Threat States across Tasks and Time Points	Hase, A., Fu, D., Moore, L., & Freeman, P. (in preparation). Examining the Variance of Challenge and Threat States across Tasks and Time Points.	30	30	0.0909	23.06	Dart-throwing	1	1	1	1	1	“How demanding do you expect the upcoming task to be?”, “How able are you to cope with the demands of the upcoming task?”	1	1	0.05	0.06	-0.01	0	0.1	Week 1 Dart-throwing			Not in lit search
37	94	2018		dr	Hase	Hase et al., in preparation b	Examining the Variance of Challenge and Threat States across Tasks and Time Points	Hase, A., Fu, D., Moore, L., & Freeman, P. (in preparation). Examining the Variance of Challenge and Threat States across Tasks and Time Points.	30	30	0.0909	23.06	Dart-throwing	1	1	1	1	1	“How demanding do you expect the upcoming task to be?”, “How able are you to cope with the demands of the upcoming task?”	1	1	-0.05	0.06	-0.03	0	0.14	Week 2 Dart-throwing			Not in lit search
37	95	2018		dr	Hase	Hase et al., in preparation b	Examining the Variance of Challenge and Threat States across Tasks and Time Points	Hase, A., Fu, D., Moore, L., & Freeman, P. (in preparation). Examining the Variance of Challenge and Threat States across Tasks and Time Points.	30	30	0.0909	23.06	Dart-throwing	1	1	1	1	1	“How demanding do you expect the upcoming task to be?”, “How able are you to cope with the demands of the upcoming task?”	1	1	0	-0.22	0.18	0	0.06	Week 3 Dart-throwing			Not in lit search
49	120	2021		prof		Jamieson et al., 2021	The impact of mathematics anxiety on stress appraisals, neuroendocrine responses, and academic performance in a community college sample	Jamieson, J. P., Black, A. E., Pelaia, L. E., & Reis, H. T. (2021). The impact of mathematics anxiety on stress appraisals, neuroendocrine responses, and academic performance in a community college sample. Journal of Educational Psychology, 113(6), 1164–1176. https://doi.org/10.1037/edu0000636	478	441	0.603		Academic performance	0	0	0	0	1	A measure from the social stress literature was adapted to index stress appraisals (Beltzer et al., 2014; Jamieson et al., 2016; Mendes et al., 2007; Yeager et al., 2016). This short-form 4-item appraisal measure included two demand appraisal and two resource appraisal items.	1	1					0.35	Resource	MK	KS
49	121	2021		prof		Jamieson et al., 2021	The impact of mathematics anxiety on stress appraisals, neuroendocrine responses, and academic performance in a community college sample	Jamieson, J. P., Black, A. E., Pelaia, L. E., & Reis, H. T. (2021). The impact of mathematics anxiety on stress appraisals, neuroendocrine responses, and academic performance in a community college sample. Journal of Educational Psychology, 113(6), 1164–1176. https://doi.org/10.1037/edu0000636	478	441	0.603		Academic performance	0	0	0	0	1	A measure from the social stress literature was adapted to index stress appraisals (Beltzer et al., 2014; Jamieson et al., 2016; Mendes et al., 2007; Yeager et al., 2016). This short-form 4-item appraisal measure included two demand appraisal and two resource appraisal items.	1	1					0.28	Demand (reversed)	MK	KS
22	47	2022		prof	Jamieson	Jamieson et al., 2022	Reappraising Stress Arousal Improves Affective, Neuroendocrine, and Academic Performance Outcomes in Community College Classrooms	Jamieson, J. P., Black, A. E., Pelaia, L. E., Gravelding, H., Gordils, J., & Reis, H. T. (2022). Reappraising stress arousal improves affective, neuroendocrine, and academic performance outcomes in community college classrooms. Journal of Experimental Psychology: General, 151(1), 197–212. https://doi.org/10.1037/xge0000893	339	339	0.622419	24.94	Education exam 1	0	0	0	0	1	“this situation is demanding”, “I have the abilities to perform well”	1	2					0.38	reversed	MB	MK		"(see Author Note)", ale nie widzę nigdzie takowej
22	48	2022		prof	Jamieson	Jamieson et al., 2022	Reappraising Stress Arousal Improves Affective, Neuroendocrine, and Academic Performance Outcomes in Community College Classrooms	Jamieson, J. P., Black, A. E., Pelaia, L. E., Gravelding, H., Gordils, J., & Reis, H. T. (2022). Reappraising stress arousal improves affective, neuroendocrine, and academic performance outcomes in community college classrooms. Journal of Experimental Psychology: General, 151(1), 197–212. https://doi.org/10.1037/xge0000893	229	229	0.622419	24.95	Education exam 2	0	0	0	0	1	“this situation is demanding”, “I have the abilities to perform well”	1	2					0.45	reversed	MB	MK
22	49	2022		prof	Jamieson	Jamieson et al., 2022	Reappraising Stress Arousal Improves Affective, Neuroendocrine, and Academic Performance Outcomes in Community College Classrooms	Jamieson, J. P., Black, A. E., Pelaia, L. E., Gravelding, H., Gordils, J., & Reis, H. T. (2022). Reappraising stress arousal improves affective, neuroendocrine, and academic performance outcomes in community college classrooms. Journal of Experimental Psychology: General, 151(1), 197–212. https://doi.org/10.1037/xge0000893	147	147	0.622419	24.96	Education exam 3	0	0	0	0	1	“this situation is demanding”, “I have the abilities to perform well”	1	2					0.4	reversed	MB	MK
13	27	2023		dr	Jewiss	Jewiss et al., 2023 (Study 1)	An Examination of the Challenge/Threat State and Sport- Performance Relationship While Controlling for Past Performance	Jewiss, M., Runswick, O. R., & Greenlees, I. (2023). An examination of the challenge/threat state and sport-performance relationship while controlling for past performance. Journal of Sport and Exercise Psychology, 1(aop), 1-13. https://doi.org/10.1123/jsep.2022-0197	38	38	0	25	Cricket (batting task)	1	1	1	1	0	-	1	1	0.358	-0.433	0.417	0			MK	MB		nd
43	105	2023		dr	Jewiss	Jewiss et al., 2023 (Study 2)	An Examination of the Challenge/Threat State and Sport- Performance Relationship While Controlling for Past Performance	Jewiss, M., Runswick, O. R., & Greenlees, I. (2023). An examination of the challenge/threat state and sport-performance relationship while controlling for past performance. Journal of Sport and Exercise Psychology, 1(aop), 1-13. https://doi.org/10.1123/jsep.2022-0197	40	40	0.35	22	Golf putting	1	1	1	1	0	-	1	1	0.33	-0.21	0.32	0			MK	MB		nd
43	106	2023		dr	Jewiss	Jewiss et al., 2023 (Study 2)	An Examination of the Challenge/Threat State and Sport- Performance Relationship While Controlling for Past Performance	Jewiss, M., Runswick, O. R., & Greenlees, I. (2023). An examination of the challenge/threat state and sport-performance relationship while controlling for past performance. Journal of Sport and Exercise Psychology, 1(aop), 1-13. https://doi.org/10.1123/jsep.2022-0197	40	40	0.35	22	Golf putting	1	1	1	1	0	-	1	1	-0.05	-0.18	0.07	0			MK	MB		nd
43	107	2023		dr	Jewiss	Jewiss et al., 2023 (Study 2)	An Examination of the Challenge/Threat State and Sport- Performance Relationship While Controlling for Past Performance	Jewiss, M., Runswick, O. R., & Greenlees, I. (2023). An examination of the challenge/threat state and sport-performance relationship while controlling for past performance. Journal of Sport and Exercise Psychology, 1(aop), 1-13. https://doi.org/10.1123/jsep.2022-0197	40	40	0.35	22	Golf putting	1	1	1	1	0	-	1	1	0.01	-0.05	0.03	0			MK	MB		nd
43	108	2023		dr	Jewiss	Jewiss et al., 2023 (Study 2)	An Examination of the Challenge/Threat State and Sport- Performance Relationship While Controlling for Past Performance	Jewiss, M., Runswick, O. R., & Greenlees, I. (2023). An examination of the challenge/threat state and sport-performance relationship while controlling for past performance. Journal of Sport and Exercise Psychology, 1(aop), 1-13. https://doi.org/10.1123/jsep.2022-0197	40	40	0.35	22	Golf putting	1	1	1	1	0	-	1	1	0.22	-0.18	0.23	0			MK	MB		nd
43	109	2023		dr	Jewiss	Jewiss et al., 2023 (Study 2)	An Examination of the Challenge/Threat State and Sport- Performance Relationship While Controlling for Past Performance	Jewiss, M., Runswick, O. R., & Greenlees, I. (2023). An examination of the challenge/threat state and sport-performance relationship while controlling for past performance. Journal of Sport and Exercise Psychology, 1(aop), 1-13. https://doi.org/10.1123/jsep.2022-0197	40	40	0.35	22	Golf putting	1	1	1	1	0	-	1	1	0.15	-0.12	0.15	0			MK	MB		nd
43	110	2023		dr	Jewiss	Jewiss et al., 2023 (Study 2)	An Examination of the Challenge/Threat State and Sport- Performance Relationship While Controlling for Past Performance	Jewiss, M., Runswick, O. R., & Greenlees, I. (2023). An examination of the challenge/threat state and sport-performance relationship while controlling for past performance. Journal of Sport and Exercise Psychology, 1(aop), 1-13. https://doi.org/10.1123/jsep.2022-0197	40	40	0.35	22	Golf putting	1	1	1	1	0	-	1	1	0.09	-0.12	0.12	0			MK	MB		nd
43	111	2023		dr	Jewiss	Jewiss et al., 2023 (Study 2)	An Examination of the Challenge/Threat State and Sport- Performance Relationship While Controlling for Past Performance	Jewiss, M., Runswick, O. R., & Greenlees, I. (2023). An examination of the challenge/threat state and sport-performance relationship while controlling for past performance. Journal of Sport and Exercise Psychology, 1(aop), 1-13. https://doi.org/10.1123/jsep.2022-0197	40	40	0.35	22	Golf putting	1	1	1	1	0	-	1	1	0.19	0.04	0.07	0			MK	MB		nd
43	112	2023		dr	Jewiss	Jewiss et al., 2023 (Study 2)	An Examination of the Challenge/Threat State and Sport- Performance Relationship While Controlling for Past Performance	Jewiss, M., Runswick, O. R., & Greenlees, I. (2023). An examination of the challenge/threat state and sport-performance relationship while controlling for past performance. Journal of Sport and Exercise Psychology, 1(aop), 1-13. https://doi.org/10.1123/jsep.2022-0197	40	40	0.35	22	Golf putting	1	1	1	1	0	-	1	1	0.13	0.1	0.02	0			MK	MB		nd
45	114	2024		dr	Jewiss	Jewiss et al., 2024	Reexamining the Association Between Preseason Challenge and Threat States and Performance Across the Season.	Jewiss, M., Hodgson, C., & Greenlees, I. (2024). Reexamining the Association Between Preseason Challenge and Threat States and Performance Across the Season. The Sport Psychologist, 1(aop), 1-8.	38	38	0	23	Cricket (season)	1	1	1	1	0	-	1	1	-0.04	0.04	0	0
33	76	2024		prof	Jemieson	Journault et al., in preparation	Integrating goals and stress appraisals to improve academic and neuroendocrine responses in evaluative classroom contexts.	Journault, A.A., Singh, K., Marotta, M., Elliot, A.E., & Jamieson, J.P. (in prep). Integrating goals and stress appraisals to improve academic and neuroendocrine responses in evaluative classroom contexts.	308	308	0.59	18.25	Education exam 1	0	0	0	0	1	“this situation is demanding”, “I have the abilities to perform well”	1	1					0.38	this is in prep study form Jeremy's team, reversed			Not in lit search	nie moge znaleźć artykułu
33	77	2024		prof	Jemieson	Journault et al., in preparation	Integrating goals and stress appraisals to improve academic and neuroendocrine responses in evaluative classroom contexts.	Journault, A.A., Singh, K., Marotta, M., Elliot, A.E., & Jamieson, J.P. (in prep). Integrating goals and stress appraisals to improve academic and neuroendocrine responses in evaluative classroom contexts.	300	300	0.59	18.25	Education exam 2	0	0	0	0	1	“this situation is demanding”, “I have the abilities to perform well”	1	1					0.21				Not in lit search
33	78	2024		prof	Jemieson	Journault et al., in preparation	Integrating goals and stress appraisals to improve academic and neuroendocrine responses in evaluative classroom contexts.	Journault, A.A., Singh, K., Marotta, M., Elliot, A.E., & Jamieson, J.P. (in prep). Integrating goals and stress appraisals to improve academic and neuroendocrine responses in evaluative classroom contexts.	301	301	0.59	18.25	Education exam 3	0	0	0	0	1	“this situation is demanding”, “I have the abilities to perform well”	1	1					0.3				Not in lit search
34	79	2019		prof	Wormwood	Khalaf et al., 2020	Analysis of multimodal physiological signals within and between individuals to predict psychological challenge vs. threat	Khalaf, A., Nabian, M., Fan, M., Yin, Y., Wormwood, J., Siegel, E., ... & Ostadabbas, S. (2020). Analysis of multimodal physiological signals within and between individuals to predict psychological challenge vs. threat. Expert Systems with Applications, 140, 112890. https://doi.org/10.1016/j.eswa.2019.112890	107	107	0.6074	24.8	Mental arithmetic tasks	1	1	1	1	1	"rated how stressful the upcoming task would be and how well s/he could cope with the upcoming task?"	0	2	0.1	-0.076	0.111	1	0.34	Task1	KS	MB		nd
34	80	2019		prof	Wormwood	Khalaf et al., 2020	Analysis of multimodal physiological signals within and between individuals to predict psychological challenge vs. threat	Khalaf, A., Nabian, M., Fan, M., Yin, Y., Wormwood, J., Siegel, E., ... & Ostadabbas, S. (2020). Analysis of multimodal physiological signals within and between individuals to predict psychological challenge vs. threat. Expert Systems with Applications, 140, 112890. https://doi.org/10.1016/j.eswa.2019.112890	107	107	0.6074	24.8	Mental arithmetic tasks	1	1	1	1	1	"rated how stressful the upcoming task would be and how well s/he could cope with the upcoming task?"	0	2	0.11	-0.106	0.128	1	0.32	Task3	KS	MB		nd
10	18	2023		dr	Laurin	Laurin & Pellet, 2023	Affective Responses Mediate the Body Language of Penalty Taker – Decision-Making Relationship from Soccer Goalkeepers	Laurin, R., & Pellet, J. (2023). Affective Responses Mediate the Body Language of Penalty Taker – Decision-Making Relationship from Soccer Goalkeepers. Research Quarterly for Exercise and Sport, 95(1), 227–234. https://doi.org/10.1080/02701367.2023.2189466	50	1400		20.8	Soccer penalty kicks	0	0	0	0	1	“I think it is going to be hard to guess where he’s going to kick”, “I think I’m able to choose the right side,”	1	1					0.12	ask % female	MB	KS		nd
11	19	2019		prof	Yeager	Lee et al., 2019	An Entity Theory of Intelligence Predicts Higher Cortisol Levels When High School Grades Are Declining	Lee, H. Y., Jamieson, J. P., Miu, A. S., Josephs, R. A., & Yeager, D. S. (2019). An entity theory of intelligence predicts higher cortisol levels when high school grades are declining. Child development, 90(6), e849-e867. https://doi.org/10.1111/cdev.13116	499	499	0.52	14.2	GPA score	0	0	0	0	1	“Overall, how confident are you that you can handle the stresses you experienced today in school so far?”	1	2					0.05		MB	KS		October - November 2013; October - November 2016
18	39	2023		prof	Paechter	Malkoc et al., 2023	Good performance in difficult times? Threat and challenge as contributors to achievement emotions and academic performance during the COVID-19 outbreak	Malkoc S, Macher D, Hasenhütl S and Paechter M (2023) Good performance in difficult times? Threat and challenge as contributors to achievement emotions and academic performance during the COVID-19 outbreak. Front. Psychol. 14:1264860. https://doi.org/10.3389/fpsyg.2023.1264860	428	428	0.741	24.28	Academic performance	0	0	0	0	1	: “The situation poses a threat to me.”, “In general, I think I can cope with this situation.”	1	2					0.063	challenge	MB	MK		summer semester 2020
18	40	2023		prof	Paechter	Malkoc et al., 2024	Good performance in difficult times? Threat and challenge as contributors to achievement emotions and academic performance during the COVID-19 outbreak	Malkoc S, Macher D, Hasenhütl S and Paechter M (2023) Good performance in difficult times? Threat and challenge as contributors to achievement emotions and academic performance during the COVID-19 outbreak. Front. Psychol. 14:1264860. https://doi.org/10.3389/fpsyg.2023.1264860	428	428	0.741	24.28	Academic performance	0	0	0	0	1	: “The situation poses a threat to me.”, “In general, I think I can cope with this situation.”	1	2					0.109	threat reversed	MB	MK		summer semester 2020
48	118	2023		dr		Mansell, 2023	Exploring how stress mindset, irrational beliefs, and stress appraisals relate to psychological wellbeing and performance under pressure	Mansell, P. (2023). Exploring how stress mindset, irrational beliefs, and stress appraisals relate to psychological wellbeing and performance under pressure (Doctoral dissertation, University of Birmingham).	120	120	0.49	19.72	Golf putting	0	0	0	0	1	“I view the task as a challenge” “I feel threatened by the situation”	1	2					-0.057	Challenge	MK
48	119	2023		dr		Mansell, 2023	Exploring how stress mindset, irrational beliefs, and stress appraisals relate to psychological wellbeing and performance under pressure	Mansell, P. (2023). Exploring how stress mindset, irrational beliefs, and stress appraisals relate to psychological wellbeing and performance under pressure (Doctoral dissertation, University of Birmingham).	120	120	0.49	19.72	Golf putting	0	0	0	0	1	“I view the task as a challenge” “I feel threatened by the situation”	1	2					-0.088	Threat reversed	MK
52	140	2021		dr		Marr et al., 2021	Mitigating the negative effects of retrieval stress on memory: an arousal reappraisal intervention	Marr, C., Sauerland, M., Otgaar, H., Quaedflieg, C. W. E. M., & Hope, L. (2021). Mitigating the negative effects of retrieval stress on memory: an arousal reappraisal intervention. Memory, 29(3), 330–344. https://doi.org/10.1080/09658211.2021.1893750	177	177	0.82	22.03	Memory Performance	1	0	0	0	1	This task is demanding”; “This task is stressful”; “This task is distressing”; “This task is threatening”; “I am uncertain how I will perform”; “This task requires a lot of effort have the abilities to perform well”; “I have the expectations to perform well”; “Performing well is important to me”; “This task is a positive challenge”; “I am the type of person who does well on these tasks”	1	2					0.215	Threat Index (Demands/Resources), based on data from OSF
24	52	2021		dr	Miller	Miller et al., 2021a	Shared identity content between leader and follower influences intentional mobilization and challenge and threat states	Miller, A. J., Slater, M. J., & Turner, M. J. (2021). Shared identity content between leader and follower influences intentional mobilization and challenge and threat states. Psychology of Sport and Exercise, 54, 101914. https://doi.org/10.1016/j.psychsport.2021.101914	30	30	0.333333	22.8	Motor performance (throwing accuracy)	1	1	1	1	0		1	1			0.37	0		LR/GR	MK	MB		nd
24	53	2021		dr	Miller	Miller et al., 2021a	Shared identity content between leader and follower influences intentional mobilization and challenge and threat states	Miller, A. J., Slater, M. J., & Turner, M. J. (2021). Shared identity content between leader and follower influences intentional mobilization and challenge and threat states. Psychology of Sport and Exercise, 54, 101914. https://doi.org/10.1016/j.psychsport.2021.101914	30	30	0.466667	21.63	Motor performance (throwing accuracy)	1	1	1	1	0		1	1			0.31	0		LE/GE	MK	MB		nd
24	54	2021		dr	Miller	Miller et al., 2021a	Shared identity content between leader and follower influences intentional mobilization and challenge and threat states	Miller, A. J., Slater, M. J., & Turner, M. J. (2021). Shared identity content between leader and follower influences intentional mobilization and challenge and threat states. Psychology of Sport and Exercise, 54, 101914. https://doi.org/10.1016/j.psychsport.2021.101914	30	30	0.4	21.9	Motor performance (throwing accuracy)	1	1	1	1	0		1	1			0.14	0		LE/GR	MK	MB		nd
24	55	2021		dr	Miller	Miller et al., 2021a	Shared identity content between leader and follower influences intentional mobilization and challenge and threat states	Miller, A. J., Slater, M. J., & Turner, M. J. (2021). Shared identity content between leader and follower influences intentional mobilization and challenge and threat states. Psychology of Sport and Exercise, 54, 101914. https://doi.org/10.1016/j.psychsport.2021.101914	30	30	0.366667	22.53	Motor performance (throwing accuracy)	1	1	1	1	0		1	1			0.25	0		LR/GE	MK	MB		nd
26	58	2021		dr	Miller	Miller et al., 2021b	The influence of identity leadership principles on followers’ challenge and threat states and motor performance.	Miller, A. J., Slater, M. J., & Turner, M. J. (2021). The influence of identity leadership principles on followers' challenge and threat states and motor performance. Psychology of Sport and Exercise, 54, 101909. https://doi.org/10.1016/j.psychsport.2021.101909	40	40	0.3	21.14	Motor performance (throwing accuracy)	1	1	1	1	0		1	1			0.09	0		IL	MB	MK		nd
26	59	2021		dr	Miller	Miller et al., 2021b	The influence of identity leadership principles on followers’ challenge and threat states and motor performance.	Miller, A. J., Slater, M. J., & Turner, M. J. (2021). The influence of identity leadership principles on followers' challenge and threat states and motor performance. Psychology of Sport and Exercise, 54, 101909. https://doi.org/10.1016/j.psychsport.2021.101909	40	40	0.3	21.14	Motor performance (throwing accuracy)	1	1	1	1	0		1	1			-0.12	0		No IL	MB	MK		nd
26	60	2021		dr	Miller	Miller et al., 2021b	The influence of identity leadership principles on followers’ challenge and threat states and motor performance.	Miller, A. J., Slater, M. J., & Turner, M. J. (2021). The influence of identity leadership principles on followers' challenge and threat states and motor performance. Psychology of Sport and Exercise, 54, 101909. https://doi.org/10.1016/j.psychsport.2021.101909	30	30	0.5	22.62	Motor performance (throwing accuracy)	1	1	1	1	0		1	1			0	0		IL threat	MB	MK		nd
26	61	2021		dr	Miller	Miller et al., 2021b	The influence of identity leadership principles on followers’ challenge and threat states and motor performance.	Miller, A. J., Slater, M. J., & Turner, M. J. (2021). The influence of identity leadership principles on followers' challenge and threat states and motor performance. Psychology of Sport and Exercise, 54, 101909. https://doi.org/10.1016/j.psychsport.2021.101909	30	30	0.5	22.62	Motor performance (throwing accuracy)	1	1	1	1	0		1	1			0.53	0		IL challenge	MB	MK		nd
26	62	2021		dr	Miller	Miller et al., 2021b	The influence of identity leadership principles on followers’ challenge and threat states and motor performance.	Miller, A. J., Slater, M. J., & Turner, M. J. (2021). The influence of identity leadership principles on followers' challenge and threat states and motor performance. Psychology of Sport and Exercise, 54, 101909. https://doi.org/10.1016/j.psychsport.2021.101909	30	30	0.5	22.62	Motor performance (throwing accuracy)	1	1	1	1	0		1	1			0	0		No IL threat	MB	MK		nd
26	63	2021		dr	Miller	Miller et al., 2021b	The influence of identity leadership principles on followers’ challenge and threat states and motor performance.	Miller, A. J., Slater, M. J., & Turner, M. J. (2021). The influence of identity leadership principles on followers' challenge and threat states and motor performance. Psychology of Sport and Exercise, 54, 101909. https://doi.org/10.1016/j.psychsport.2021.101909	30	30	0.5	22.62	Motor performance (throwing accuracy)	1	1	1	1	0		1	1			0.04	0		No IL challenge	MB	MK		nd
12	20	2020		dr	Moé	Moe & Putwain, 2020	An evaluative message fosters mathematics performance in male students but decreases intrinsic motivation in female students	Moè, A., & Putwain, D. W. (2020). An evaluative message fosters mathematics performance in male students but decreases intrinsic motivation in female students. Educational Psychology, 40(8), 941–960. https://doi.org/10.1080/01443410.2020.1730767	60	60	0	18.24	Maths arithmetic test	0	0	0	0	1	‘How worried are you to perform that task?", "How confident are you to do succeed in this task?"	1	2					0.348	challenge appra + solved additions	MK	MB		nd
12	21	2020		dr	Moé	Moe & Putwain, 2020	An evaluative message fosters mathematics performance in male students but decreases intrinsic motivation in female students	Moè, A., & Putwain, D. W. (2020). An evaluative message fosters mathematics performance in male students but decreases intrinsic motivation in female students. Educational Psychology, 40(8), 941–960. https://doi.org/10.1080/01443410.2020.1730767	60	60	0	18.24	Maths arithmetic test	0	0	0	0	1	‘How worried are you to perform that task?", "How confident are you to do succeed in this task?"		2					0.226	challenge appra + solved subtractions	MK	MB		nd
12	22	2020		dr	Moé	Moe & Putwain, 2020	An evaluative message fosters mathematics performance in male students but decreases intrinsic motivation in female students	Moè, A., & Putwain, D. W. (2020). An evaluative message fosters mathematics performance in male students but decreases intrinsic motivation in female students. Educational Psychology, 40(8), 941–960. https://doi.org/10.1080/01443410.2020.1730767	60	60	0	18.24	Maths arithmetic test	0	0	0	0	1	‘How worried are you to perform that task?", "How confident are you to do succeed in this task?"		2					0.251	challenge appra + solved multiplications	MK	MB		nd
12	23	2020		dr	Moé	Moe & Putwain, 2020	An evaluative message fosters mathematics performance in male students but decreases intrinsic motivation in female students	Moè, A., & Putwain, D. W. (2020). An evaluative message fosters mathematics performance in male students but decreases intrinsic motivation in female students. Educational Psychology, 40(8), 941–960. https://doi.org/10.1080/01443410.2020.1730767	60	60	0	18.24	Maths arithmetic test	0	0	0	0	1	‘How worried are you to perform that task?", "How confident are you to do succeed in this task?"		2					0.219	threat appra + solved additions	MK	MB		nd
12	24	2020		dr	Moé	Moe & Putwain, 2020	An evaluative message fosters mathematics performance in male students but decreases intrinsic motivation in female students	Moè, A., & Putwain, D. W. (2020). An evaluative message fosters mathematics performance in male students but decreases intrinsic motivation in female students. Educational Psychology, 40(8), 941–960. https://doi.org/10.1080/01443410.2020.1730767	60	60	0	18.24	Maths arithmetic test	0	0	0	0	1	‘How worried are you to perform that task?", "How confident are you to do succeed in this task?"		2					0.24	threat appra + solved subtractions - reversed	MK	MB		nd
12	25	2020		dr	Moé	Moe & Putwain, 2020	An evaluative message fosters mathematics performance in male students but decreases intrinsic motivation in female students	Moè, A., & Putwain, D. W. (2020). An evaluative message fosters mathematics performance in male students but decreases intrinsic motivation in female students. Educational Psychology, 40(8), 941–960. https://doi.org/10.1080/01443410.2020.1730767	60	60	0	18.24	Maths arithmetic test	0	0	0	0	1	‘How worried are you to perform that task?", "How confident are you to do succeed in this task?"		2					0.322	threat appra + solved multiplications	MK	MB		nd
12	26	2020		dr	Moé	Moe & Putwain, 2020	An evaluative message fosters mathematics performance in male students but decreases intrinsic motivation in female students	Moè, A., & Putwain, D. W. (2020). An evaluative message fosters mathematics performance in male students but decreases intrinsic motivation in female students. Educational Psychology, 40(8), 941–960. https://doi.org/10.1080/01443410.2020.1730767	60	60	1	18.24	Maths arithmetic tests (correctly solved additions, subtractions and multiplications)	0	0	0	0	1	‘How worried are you to perform that task?", "How confident are you to do succeed in this task?"	1	2					0.238	threat appra + solved subtractions	MK	MB		nd
40	102	2017		dr	Moore	Moore et al., 2018	Adverse life events, cardiovascular responses, and sports performance under pressure.	Moore, L. J., Young, T., Freeman, P., & Sarkar, M. (2018). Adverse life events, cardiovascular responses, and sports performance under pressure. Scandinavian Journal of Medicine & Science in Sports, 28(1), 340-347.	100	100	0.36	21.94	Dart-throwing	1	1	1	1	1	“How demanding do you expect the upcoming task to be?”, “How able are you to cope with the demands of the upcoming task?”	1	1	0.236	-0.305	0.28	0	0.33					nd
7	12	2018		dr	Mosley	Mosley et al., 2018	Coping related variables, cardiac vagal activity and working memory performance under pressure	Mosley, E., Laborde, S., & Kavanagh, E. (2018). Coping related variables, cardiac vagal activity and working memory performance under pressure. Acta Psychologica, 191, 179-189. https://doi.org/10.1016/j.actpsy.2018.09.007	49	49	0.5714	24.1	Working memory task	0	0	0	0	1	“How demanding did you feel the task was?”, “How able were you to cope with the demands of the task?”	1	1					-0.06	low pressure condition	MK	KS		nd
7	13	2018		dr	Mosley	Mosley et al., 2018	Coping related variables, cardiac vagal activity and working memory performance under pressure	Mosley, E., Laborde, S., & Kavanagh, E. (2018). Coping related variables, cardiac vagal activity and working memory performance under pressure. Acta Psychologica, 191, 179-189. https://doi.org/10.1016/j.actpsy.2018.09.007	49	49	0.5714	24.1	Working memory task	0	0	0	0	1	“How demanding did you feel the task was?”, “How able were you to cope with the demands of the task?”	1	1					0.04	high pressure condition	MK	KS		nd
23	50	2023		dr	Mulvenna	Mulvenna et al., 2023	Self-based goals, underlying reasons, performance and discrete emotions among parkrunners	Mulvenna M, Adie JW and Tramontano C (2023) Self-based goals, underlying reasons, performance and discrete emotions among parkrunners. Front. Psychol. 14:1017836. https://doi.org/10.3389/fpsyg.2023.1017836	324	324	0.66	45.4	5km parkrun finishing time	0	0	0	0	1	“How do you feel about completing tomorrow’s 5K parkrun?”, “I view this parkrun as a positive challenge”, “I view performing this parkrun as a threat.”	1	2					0.07	challenge - reversed - better performance - lower finishing time	MK	MB		nd
23	51	2023		dr	Mulvenna	Mulvenna et al., 2023	Self-based goals, underlying reasons, performance and discrete emotions among parkrunners	Mulvenna M, Adie JW and Tramontano C (2023) Self-based goals, underlying reasons, performance and discrete emotions among parkrunners. Front. Psychol. 14:1017836. https://doi.org/10.3389/fpsyg.2023.1017836	324	324	0.66	45.4	5km parkrun finishing time	0	0	0	0	1	“How do you feel about completing tomorrow’s 5K parkrun?”, “I view this parkrun as a positive challenge”, “I view performing this parkrun as a threat.”	1	2					0.1	threat	MK	MB		nd
35	81	2020		dr	O'Brien	O'Brien et al., 2020	O'Brien, J., Parker, J., Moore, L., & Fryer, S. (2020). Cardiovascular and cerebral hemodynamic responses to ego depletion in a pressurized sporting task. Sport, Exercise, and Performance Psychology, 9(2), 183.	O'Brien, J., Parker, J., Moore, L., & Fryer, S. (2020). Cardiovascular and cerebral hemodynamic responses to ego depletion in a pressurized sporting task. Sport, Exercise, and Performance Psychology, 9(2), 183.	58	58	0.3275	28	muscular endurance performance	1	1	1	1	1	“How demanding do you expect the upcoming task to be?”, “How able are you to cope with the demands of the upcoming task?”	1	2	-0.118	-0.304	-0.021	0	-0.18	muscular endurance	KS	MK		nd
25	56	2022		dr	Petzel	Petzel & Casad, 2022	Take a Chance on STEM: Risk-Taking Buffers Negative Effects of Stereotype Threat	Petzel, Z. W., & Casad, B. J. (2020). Take a Chance on STEM: Risk-Taking Buffers Negative Effects of Stereotype Threat. The Journal of Experimental Education, 90(3), 656–672. https://doi.org/10.1080/00220973.2020.1848766	70	70	1	21.04	Math exam performance	1	1	1	1	0		1	2	0.66	-0.54	0.77	1		Control	MK	KS		nd
25	57	2022		dr	Petzel	Petzel & Casad, 2022	Take a Chance on STEM: Risk-Taking Buffers Negative Effects of Stereotype Threat	Petzel, Z. W., & Casad, B. J. (2020). Take a Chance on STEM: Risk-Taking Buffers Negative Effects of Stereotype Threat. The Journal of Experimental Education, 90(3), 656–672. https://doi.org/10.1080/00220973.2020.1848766	70	70	1	21.04	Math exam performance	1	1	1	1	0		1	2	-0.1	-0.098	-0.16	1		Experimental	MK	KS		nd
41	103	2017		dr	Sammy	Sammy et al., 2017	The effects of arousal reappraisal on stress responses, performance and attention.	Sammy, N., Anstiss, P. A., Moore, L. J., Freeman, P., Wilson, M. R., & Vine, S. J. (2017). The effects of arousal reappraisal on stress responses, performance and attention. Anxiety, Stress, & Coping, 30(6), 619-629.	54	54	0.39	21.72	Dart-throwing	1	1	1	1	1	“How demanding do you expect the upcoming task to be?”, “How able are you to cope with the demands of the upcoming task?”	1	1	-0.141	0.201	-0.179	0	0.442	error so reversed				nd
46	115	2022		dr	Scheepers	Scheepers & Keller, 2022	On the physiology of flow: Bridging flow theory with the biopsychosocial model of challenge and threat.	Scheepers, D., & Keller, J. (2022). On the physiology of flow: Bridging flow theory with the biopsychosocial model of challenge and threat. International Journal of Psychophysiology, 182, 119-128.	153	153	0.66	22	Tetris	1	1	1	1	1	How demanding do you expect the BBN task to be?” “How able are you to cope with the demands of the BBN task?”	1	1	0.106	-0.017	0.067	1	0.243
42	104	2017		dr	Scheepers	Scheepers, 2017	Intergroup status differences as challenge or threat: The role of legitimacy.	Scheepers, D. (2017). Intergroup status differences as challenge or threat: The role of legitimacy. Group Processes & Intergroup Relations, 20(1), 75-90.	107	107	1	21	Pattern recognition task	1	1	1	1	0	-	1	1			0.27	1		Speed Task 2				nd
29	69	2023		dr	Schickel	Schickel et al., 2023	Performance during presentations: A question of challenge and threat responses?	Schickel, M., Minkley, N., & Ringeisen, T. (2023). Performance during presentations: A question of challenge and threat responses?. Contemporary Educational Psychology, 73, 102168. https://doi.org/10.1016/j.cedpsych.2023.102168	123	123	0.691	23	Video-recorded presentations about their dream job	0	0	0	0	1	psychological challenge responses (confident, hopeful, optimistic1) and threat responses (worried, fearful, and anxious)	1	3					0.13	challenge	MB	KS		nd
29	70	2023		dr	Schickel	Schickel et al., 2023	Performance during presentations: A question of challenge and threat responses?	Schickel, M., Minkley, N., & Ringeisen, T. (2023). Performance during presentations: A question of challenge and threat responses?. Contemporary Educational Psychology, 73, 102168. https://doi.org/10.1016/j.cedpsych.2023.102168	123	123	0.691	23	Video-recorded presentations about their dream job	0	0	0	0	1	psychological challenge responses (confident, hopeful, optimistic1) and threat responses (worried, fearful, and anxious)	1	3					0.25	threat reversed				nd
21	44	2024		dr	Sharpe	Sharpe et al., 2024a	Performance Breakdown Under Pressure Among Esports Competitors	Sharpe, B. T., Obine, E. A. C., Birch, P. D. J., Pocock, C., & Moore, L. J. (2024). Performance breakdown under pressure among esports competitors. Sport, Exercise, and Performance Psychology, 13(1), 89–109. https://doi.org/10.1037/spy0000337	33	33	0.121212	21.58	CS:GO time-trial and percentage shooting accuracy	0	0	0	0	1	"What is your expectation of the demands of the upcoming competition?", "What is your perceived ability to cope with the demands of the upcoming competition?"	1	1					0.199		MB	MK		nd
21	45	2024		dr	Sharpe	Sharpe et al., 2024a	Performance Breakdown Under Pressure Among Esports Competitors	Sharpe, B. T., Obine, E. A. C., Birch, P. D. J., Pocock, C., & Moore, L. J. (2024). Performance breakdown under pressure among esports competitors. Sport, Exercise, and Performance Psychology, 13(1), 89–109. https://doi.org/10.1037/spy0000337	57	57	0.333333	19.56	CS:GO time-trial and percentage shooting accuracy	0	0	0	0	1	"What is your expectation of the demands of the upcoming competition?", "What is your perceived ability to cope with the demands of the upcoming competition?"	1	1					-0.118		MB	MK		nd
21	46	2024		dr	Sharpe	Sharpe et al., 2024a	Performance Breakdown Under Pressure Among Esports Competitors	Sharpe, B. T., Obine, E. A. C., Birch, P. D. J., Pocock, C., & Moore, L. J. (2024). Performance breakdown under pressure among esports competitors. Sport, Exercise, and Performance Psychology, 13(1), 89–109. https://doi.org/10.1037/spy0000337	28	28	0.107143	22.01	CS:GO time-trial and percentage shooting accuracy	0	0	0	0	1	"What is your expectation of the demands of the upcoming competition?", "What is your perceived ability to cope with the demands of the upcoming competition?"	1	1					0.558		MB	MK		nd
50	122	2024		dr		Sharpe et al., 2024b	Reappraisal and mindset interventions on pressurised esport performance	Sharpe, B. T., Leis, O., Moore, L., Sharpe, A. T., Seymour, S., Obine, E. A., & Poulus, D. (2024). Reappraisal and mindset interventions on pressurised esport performance. Applied Psychology.	44	22	0	21.34	Esports (CS)	0	0	0	0	1	“What is your expectation of the demands of the upcoming competition?” “What is your perceived ability to cope with the demands of the upcoming competition?”	1	1					-0.234	DRES_LowAR AR time rev	MK
50	123	2024		dr		Sharpe et al., 2024b	Reappraisal and mindset interventions on pressurised esport performance	Sharpe, B. T., Leis, O., Moore, L., Sharpe, A. T., Seymour, S., Obine, E. A., & Poulus, D. (2024). Reappraisal and mindset interventions on pressurised esport performance. Applied Psychology.	44	22	0	21.34	Esports (CS)	0	0	0	0	1	“What is your expectation of the demands of the upcoming competition?” “What is your perceived ability to cope with the demands of the upcoming competition?”	1	1					-0.118	DRES_LowAR Accuracy
50	124	2024		dr		Sharpe et al., 2024b	Reappraisal and mindset interventions on pressurised esport performance	Sharpe, B. T., Leis, O., Moore, L., Sharpe, A. T., Seymour, S., Obine, E. A., & Poulus, D. (2024). Reappraisal and mindset interventions on pressurised esport performance. Applied Psychology.	44	22	0	21.34	Esports (CS)	0	0	0	0	1	“What is your expectation of the demands of the upcoming competition?” “What is your perceived ability to cope with the demands of the upcoming competition?”	1	1					0.057	DRES_LowControl AR time rev
50	125	2024		dr		Sharpe et al., 2024b	Reappraisal and mindset interventions on pressurised esport performance	Sharpe, B. T., Leis, O., Moore, L., Sharpe, A. T., Seymour, S., Obine, E. A., & Poulus, D. (2024). Reappraisal and mindset interventions on pressurised esport performance. Applied Psychology.	44	22	0	21.34	Esports (CS)	0	0	0	0	1	“What is your expectation of the demands of the upcoming competition?” “What is your perceived ability to cope with the demands of the upcoming competition?”	1	1					-0.018	DRES_LowControl Accuracy
50	126	2024		dr		Sharpe et al., 2024b	Reappraisal and mindset interventions on pressurised esport performance	Sharpe, B. T., Leis, O., Moore, L., Sharpe, A. T., Seymour, S., Obine, E. A., & Poulus, D. (2024). Reappraisal and mindset interventions on pressurised esport performance. Applied Psychology.	44	22	0	21.34	Esports (CS)	0	0	0	0	1	“What is your expectation of the demands of the upcoming competition?” “What is your perceived ability to cope with the demands of the upcoming competition?”	1	1					-0.224	DRES_HighAR AR time rev
50	127	2024		dr		Sharpe et al., 2024b	Reappraisal and mindset interventions on pressurised esport performance	Sharpe, B. T., Leis, O., Moore, L., Sharpe, A. T., Seymour, S., Obine, E. A., & Poulus, D. (2024). Reappraisal and mindset interventions on pressurised esport performance. Applied Psychology.	44	22	0	21.34	Esports (CS)	0	0	0	0	1	“What is your expectation of the demands of the upcoming competition?” “What is your perceived ability to cope with the demands of the upcoming competition?”	1	1					-0.313	DRES_HighAR Accuracy
50	128	2024		dr		Sharpe et al., 2024b	Reappraisal and mindset interventions on pressurised esport performance	Sharpe, B. T., Leis, O., Moore, L., Sharpe, A. T., Seymour, S., Obine, E. A., & Poulus, D. (2024). Reappraisal and mindset interventions on pressurised esport performance. Applied Psychology.	44	22	0	21.34	Esports (CS)	0	0	0	0	1	“What is your expectation of the demands of the upcoming competition?” “What is your perceived ability to cope with the demands of the upcoming competition?”	1	1					-0.013	DRES_HighControl AR time rev
50	129	2024		dr		Sharpe et al., 2024b	Reappraisal and mindset interventions on pressurised esport performance	Sharpe, B. T., Leis, O., Moore, L., Sharpe, A. T., Seymour, S., Obine, E. A., & Poulus, D. (2024). Reappraisal and mindset interventions on pressurised esport performance. Applied Psychology.	44	22	0	21.34	Esports (CS)	0	0	0	0	1	“What is your expectation of the demands of the upcoming competition?” “What is your perceived ability to cope with the demands of the upcoming competition?”	1	1					-0.025	DRES_HighControl Accuracy
50	130	2024		dr		Sharpe et al., 2024b	Reappraisal and mindset interventions on pressurised esport performance	Sharpe, B. T., Leis, O., Moore, L., Sharpe, A. T., Seymour, S., Obine, E. A., & Poulus, D. (2024). Reappraisal and mindset interventions on pressurised esport performance. Applied Psychology.	10	10	0.2	20.4	Esports (CS)	0	0	0	0	1	“What is your expectation of the demands of the upcoming competition?” “What is your perceived ability to cope with the demands of the upcoming competition?”	1	2					-0.05	Pre_intervention_time_reversed	MK
50	131	2024		dr		Sharpe et al., 2024b	Reappraisal and mindset interventions on pressurised esport performance	Sharpe, B. T., Leis, O., Moore, L., Sharpe, A. T., Seymour, S., Obine, E. A., & Poulus, D. (2024). Reappraisal and mindset interventions on pressurised esport performance. Applied Psychology.	10	10	0.2	20.4	Esports (CS)	0	0	0	0	1	“What is your expectation of the demands of the upcoming competition?” “What is your perceived ability to cope with the demands of the upcoming competition?”	1	2					-0.177	Pre_intervention_acc	MK
50	132	2024		dr		Sharpe et al., 2024b	Reappraisal and mindset interventions on pressurised esport performance	Sharpe, B. T., Leis, O., Moore, L., Sharpe, A. T., Seymour, S., Obine, E. A., & Poulus, D. (2024). Reappraisal and mindset interventions on pressurised esport performance. Applied Psychology.	10	10	0.2	20.4	Esports (CS)	0	0	0	0	1	“What is your expectation of the demands of the upcoming competition?” “What is your perceived ability to cope with the demands of the upcoming competition?”	1	2					0.189	Post_intervention_time_reversed	MK
50	133	2024		dr		Sharpe et al., 2024b	Reappraisal and mindset interventions on pressurised esport performance	Sharpe, B. T., Leis, O., Moore, L., Sharpe, A. T., Seymour, S., Obine, E. A., & Poulus, D. (2024). Reappraisal and mindset interventions on pressurised esport performance. Applied Psychology.	10	10	0.2	20.4	Esports (CS)	0	0	0	0	1	“What is your expectation of the demands of the upcoming competition?” “What is your perceived ability to cope with the demands of the upcoming competition?”	1	2					0.056	Post_intervention_acc	MK
51	134	2022		dr		Simms, 2022	Organizational Stressors, Acute Illness Symptoms, and Performance among Athletes	Simms, M. (2022). Organizational Stressors, Acute Illness Symptoms, and Performance among Athletes.	34	34	0.3235	22.71	Psychomotor vigilance task	1	1	1	1	1	“how demanding was the situation you imagined”, “how able would you be to cope with the demands of the situation you imagined”	1	1	0.184	-0.114	0.156	0	0.172	Control reaction time reversed	MK
51	135	2022		dr		Simms, 2022	Organizational Stressors, Acute Illness Symptoms, and Performance among Athletes	Simms, M. (2022). Organizational Stressors, Acute Illness Symptoms, and Performance among Athletes.	34	34	0.3235	22.71	Psychomotor vigilance task	1	1	1	1	1	“how demanding was the situation you imagined”, “how able would you be to cope with the demands of the situation you imagined”	1	1	-0.224	0.187	-0.215	0	0.219	Control #errors reversed
51	136	2022		dr		Simms, 2022	Organizational Stressors, Acute Illness Symptoms, and Performance among Athletes	Simms, M. (2022). Organizational Stressors, Acute Illness Symptoms, and Performance among Athletes.	34	34	0.3235	22.71	Psychomotor vigilance task	1	1	1	1	1	“how demanding was the situation you imagined”, “how able would you be to cope with the demands of the situation you imagined”	1	1	-0.038	-0.017	-0.024	0	0.071	Selection reaction time reversed
51	137	2022		dr		Simms, 2022	Organizational Stressors, Acute Illness Symptoms, and Performance among Athletes	Simms, M. (2022). Organizational Stressors, Acute Illness Symptoms, and Performance among Athletes.	34	34	0.3235	22.71	Psychomotor vigilance task	1	1	1	1	1	“how demanding was the situation you imagined”, “how able would you be to cope with the demands of the situation you imagined”	1	1	0.305	-0.272	0.288	0	0.036	Selection #errors reversed
51	138	2022		dr		Simms, 2022	Organizational Stressors, Acute Illness Symptoms, and Performance among Athletes	Simms, M. (2022). Organizational Stressors, Acute Illness Symptoms, and Performance among Athletes.	34	34	0.3235	22.71	Psychomotor vigilance task	1	1	1	1	1	“how demanding was the situation you imagined”, “how able would you be to cope with the demands of the situation you imagined”	1	1	-0.056	0.033	-0.055	0	0.138	Goals+Development reaction time reversed
51	139	2022		dr		Simms, 2022	Organizational Stressors, Acute Illness Symptoms, and Performance among Athletes	Simms, M. (2022). Organizational Stressors, Acute Illness Symptoms, and Performance among Athletes.	34	34	0.3235	22.71	Psychomotor vigilance task	1	1	1	1	1	“how demanding was the situation you imagined”, “how able would you be to cope with the demands of the situation you imagined”	1	1	0.056	0.009	0.03	0	-0.103	Goals+Development #errors reversed	MK
32	75	2018		prof	Slater	Slater et al., 2018	Slater, M. J., Turner, M. J., Evans, A. L., & Jones, M. V. (2018). Capturing hearts and minds: The influence of relational identification with the leader on followers’ mobilization and cardiovascular reactivity. The Leadership Quarterly, 29(3), 379–388. doi:10.1016/j.leaqua.2017.08.003	Slater, M. J., Turner, M. J., Evans, A. L., & Jones, M. V. (2018). Capturing hearts and minds: The influence of relational identification with the leader on followers’ mobilization and cardiovascular reactivity. The Leadership Quarterly, 29(3), 379–388. doi:10.1016/j.leaqua.2017.08.003	83	83	0.3012	20.78	backwards digit-span task	1	1	1	1	0		1	1			-0.02	1			MK	KS		nd
16	34	2022		dr	Smith	Smith et al., 2022	Examining the theory of challenge and threat states in athletes: do predictions extend to academic performance?	Smith, M., Runswick, O. R., Jewiss, M., & Birch, P. (2022). Examining the theory of challenge and threat states in athletes: do predictions extend to academic performance? Educational Psychology, 42(9), 1127–1144. https://doi.org/10.1080/01443410.2022.2069229	36	36	0.527778	20.24	Presentation performance	1	1	1	1	0		1	2	-0.273	-0.268	-0.09	0		module performance	MB	MK		nd
16	35	2022		dr	Smith	Smith et al., 2022	Examining the theory of challenge and threat states in athletes: do predictions extend to academic performance?	Smith, M., Runswick, O. R., Jewiss, M., & Birch, P. (2022). Examining the theory of challenge and threat states in athletes: do predictions extend to academic performance? Educational Psychology, 42(9), 1127–1144. https://doi.org/10.1080/01443410.2022.2069229	36	36	0.527778	20.24	Presentation performance	1	1	1	1	0		1	2	-0.314	-0.197	-0.28	0		non-verbal	MB	MK		nd
16	36	2022		dr	Smith	Smith et al., 2022	Examining the theory of challenge and threat states in athletes: do predictions extend to academic performance?	Smith, M., Runswick, O. R., Jewiss, M., & Birch, P. (2022). Examining the theory of challenge and threat states in athletes: do predictions extend to academic performance? Educational Psychology, 42(9), 1127–1144. https://doi.org/10.1080/01443410.2022.2069229	36	36	0.527778	20.24	Presentation performance	1	1	1	1	0		1	2	-0.454	-0.334	-0.43	0		verbal	MB	MK		nd
19	41	2023		dr	Snijdewint	Snijdewint & Scheepers, 2023	Group-based flow: The influence of cardiovascular synchronization and identifiability	Snijdewint, J. A., & Scheepers, D. (2023). Group‐based flow: The influence of cardiovascular synchronization and identifiability. Psychophysiology, 60(5), e14227. https://doi.org/10.1111/psyp.14227	117	117	0.51	22	Cooperation computer game (Monaco: What's Yours is Mine)	1	1	0	0	0	-	1	2	0			1			MB	KS		nd
17	37	2020		dr	Thornton	Thornton et al., 2021	Exposure to contact sports results in maintained performance during experimental pain.	Thornton, C., Sheffield, D., & Baird, A. (2021). Exposure to contact sports results in maintained performance during experimental pain. The Journal of Pain, 22(1), 68-75. https://doi.org/10.1016/j.jpain.2020.03.008	120	120	0.48	22.1	Tennis (hitting targets with a tennis ball)	1	0	0	0	1	Consider feelings before the test, 9 point likert with anchors of -4=threatened, 0=neither, +4=challenged	1	1					0.08	how many targets	KS	MB		nd
17	38	2020		dr	Thornton	Thornton et al., 2021	Exposure to contact sports results in maintained performance during experimental pain.	Thornton, C., Sheffield, D., & Baird, A. (2021). Exposure to contact sports results in maintained performance during experimental pain. The Journal of Pain, 22(1), 68-75. https://doi.org/10.1016/j.jpain.2020.03.008	120	120	0.48	22.1	Tennis (hitting targets with a tennis ball)	1	0	0	0	1	Consider feelings before the test, 9 point likert with anchors of -4=threatened, 0=neither, +4=challenged	1	1					0.05	time to finish reversed				nd
31	73	2018		dr	Trotman	Trotman et al., 2018	Challenge and threat states: examining cardiovascular, cognitive and affective responses to two distinct laboratory stress tasks	Trotman, G. P., Williams, S. E., Quinton, M. L., & van Zanten, J. J. V. (2018). Challenge and threat states: examining cardiovascular, cognitive and affective responses to two distinct laboratory stress tasks. International Journal of Psychophysiology, 126, 42-51. https://doi.org/10.1016/j.ijpsycho.2018.02.004	78	78	0	20	Need for speed: Underground	1	1	1	1	1	“I view the task as a threat”, “I feel threatened by the situation”	1	2					0.24	challenge reversed - better performance - lower finishing time, co reversed and tpr reversed	KS	MB		nd
31	74	2018		dr	Trotman	Trotman et al., 2018	Challenge and threat states: examining cardiovascular, cognitive and affective responses to two distinct laboratory stress tasks	Trotman, G. P., Williams, S. E., Quinton, M. L., & van Zanten, J. J. V. (2018). Challenge and threat states: examining cardiovascular, cognitive and affective responses to two distinct laboratory stress tasks. International Journal of Psychophysiology, 126, 42-51. https://doi.org/10.1016/j.ijpsycho.2018.02.004	78	78	0	20	Need for speed: Underground	1	1	1	1	1	“I view the task as a threat”, “I feel threatened by the situation”	1	2	0.304	-0.2799	0.297	0	0.1	threat - double reversed - better performance - lower finishing time	KS	MB		nd
8	14	2021		dr	Turner	Turner et al., 2021	Do challenge and threat evaluations predict netball performance and selection at trials in youth netball players?	Turner, M. J., Massie, R., Slater, M. J., & Braithwaite, E. (2021). Do challenge and threat evaluations predict netball performance and selection at trials in youth netball players? Sport, Exercise, and Performance Psychology, 10(1), 71–87. https://doi.org/10.1037/spy0000248	92	92	1	13.26	Netball	0	0	0	0	1	“How demanding do you expect the trials to be?” , “How able are you to cope with the demands of the trials?”, “the the trials are stressful”, “performing well is important to me”	1	2					0.16	demands reversed	MK	KS		nd
8	15	2021		dr	Turner	Turner et al., 2021	Do challenge and threat evaluations predict netball performance and selection at trials in youth netball players?	Turner, M. J., Massie, R., Slater, M. J., & Braithwaite, E. (2021). Do challenge and threat evaluations predict netball performance and selection at trials in youth netball players? Sport, Exercise, and Performance Psychology, 10(1), 71–87. https://doi.org/10.1037/spy0000248	92	92	1	13.26	Netball	0	0	0	0	1	“How demanding do you expect the trials to be?” , “How able are you to cope with the demands of the trials?”, “the the trials are stressful”, “performing well is important to me”	1	2					0.3	resources	MK	KS		nd
8	16	2021		dr	Turner	Turner et al., 2021	Do challenge and threat evaluations predict netball performance and selection at trials in youth netball players?	Turner, M. J., Massie, R., Slater, M. J., & Braithwaite, E. (2021). Do challenge and threat evaluations predict netball performance and selection at trials in youth netball players? Sport, Exercise, and Performance Psychology, 10(1), 71–87. https://doi.org/10.1037/spy0000248	92	92	1	13.26	Netball	0	0	0	0	1	“How demanding do you expect the trials to be?” , “How able are you to cope with the demands of the trials?”, “the the trials are stressful”, “performing well is important to me”	1	2					0.12	DRES	MK	KS		nd
54	143	2024		dr		van Gog et al., 2024	A Motivational Perspective on (Anticipated) Mental Effort Investment: The Biopsychosocial Model of Challenge and Threat	van Gog, T., Janssen, E., Lucas, F., & Taheij, M. (2024). A Motivational Perspective on (Anticipated) Mental Effort Investment: The Biopsychosocial Model of Challenge and Threat. Educational Psychology Review, 36(2), 54.	131	72	0.7557	23.81	Problem-solving tasks ( Cognitive Reflection Test)	0	0	0	0	1	I feel a little threatened, I feel very challenged	1	2					0.04	Experiment 1 (Challenge - Positive Feedback )	MK	KS
54	144	2024		dr		van Gog et al., 2024	A Motivational Perspective on (Anticipated) Mental Effort Investment: The Biopsychosocial Model of Challenge and Threat	van Gog, T., Janssen, E., Lucas, F., & Taheij, M. (2024). A Motivational Perspective on (Anticipated) Mental Effort Investment: The Biopsychosocial Model of Challenge and Threat. Educational Psychology Review, 36(2), 54.	131	72	0.7557	23.81	Problem-solving tasks ( Cognitive Reflection Test)	0	0	0	0	1	I feel a little threatened, I feel very challenged	1	2					0.03	Experiment 1 (Threat - Positive Feedback ) reversed	MK	KS
54	145	2024		dr		van Gog et al., 2024	A Motivational Perspective on (Anticipated) Mental Effort Investment: The Biopsychosocial Model of Challenge and Threat	van Gog, T., Janssen, E., Lucas, F., & Taheij, M. (2024). A Motivational Perspective on (Anticipated) Mental Effort Investment: The Biopsychosocial Model of Challenge and Threat. Educational Psychology Review, 36(2), 54.	131	59	0.7557	23.81	Problem-solving tasks ( Cognitive Reflection Test)	0	0	0	0	1	I feel a little threatened, I feel very challenged	1	2					-0.04	Experiment 1 (Challenge - Negative Feedback)	MK	KS
54	146	2024		dr		van Gog et al., 2024	A Motivational Perspective on (Anticipated) Mental Effort Investment: The Biopsychosocial Model of Challenge and Threat	van Gog, T., Janssen, E., Lucas, F., & Taheij, M. (2024). A Motivational Perspective on (Anticipated) Mental Effort Investment: The Biopsychosocial Model of Challenge and Threat. Educational Psychology Review, 36(2), 54.	131	59	0.7557	23.81	Problem-solving tasks ( Cognitive Reflection Test)	0	0	0	0	1	I feel a little threatened, I feel very challenged	1	2					0.02	Experiment 1 (Threat - Negative Feedback ) reversed	MK	KS
54	147	2024		dr		van Gog et al., 2024	A Motivational Perspective on (Anticipated) Mental Effort Investment: The Biopsychosocial Model of Challenge and Threat	van Gog, T., Janssen, E., Lucas, F., & Taheij, M. (2024). A Motivational Perspective on (Anticipated) Mental Effort Investment: The Biopsychosocial Model of Challenge and Threat. Educational Psychology Review, 36(2), 54.	122	54	0.5245	22.89	Problem-solving tasks (Weekday problems)	0	0	0	0	1	I feel a little threatened, I feel very challenged	1	2					0.07	Experiment 2 (Challenge - Positive Feedback )	MK	KS
54	148	2024		dr		van Gog et al., 2024	A Motivational Perspective on (Anticipated) Mental Effort Investment: The Biopsychosocial Model of Challenge and Threat	van Gog, T., Janssen, E., Lucas, F., & Taheij, M. (2024). A Motivational Perspective on (Anticipated) Mental Effort Investment: The Biopsychosocial Model of Challenge and Threat. Educational Psychology Review, 36(2), 54.	122	54	0.5245	22.89	Problem-solving tasks (Weekday problems)	0	0	0	0	1	I feel a little threatened, I feel very challenged	1	2					0.17	Experiment 2 (Threat - Positive Feedback ) reversed	MK	KS
54	149	2024		dr		van Gog et al., 2024	A Motivational Perspective on (Anticipated) Mental Effort Investment: The Biopsychosocial Model of Challenge and Threat	van Gog, T., Janssen, E., Lucas, F., & Taheij, M. (2024). A Motivational Perspective on (Anticipated) Mental Effort Investment: The Biopsychosocial Model of Challenge and Threat. Educational Psychology Review, 36(2), 54.	122	68	0.5245	22.89	Problem-solving tasks (Weekday problems)	0	0	0	0	1	I feel a little threatened, I feel very challenged	1	2					0.06	Experiment 2 (Challenge - Negative Feedback )	MK	KS
54	150	2024		dr		van Gog et al., 2024	A Motivational Perspective on (Anticipated) Mental Effort Investment: The Biopsychosocial Model of Challenge and Threat	van Gog, T., Janssen, E., Lucas, F., & Taheij, M. (2024). A Motivational Perspective on (Anticipated) Mental Effort Investment: The Biopsychosocial Model of Challenge and Threat. Educational Psychology Review, 36(2), 54.	122	68	0.5245	22.89	Problem-solving tasks (Weekday problems)	0	0	0	0	1	I feel a little threatened, I feel very challenged	1	2					-0.07	Experiment 2 (Threat -Negative Feedback ) reversed	MK	KS
54	151	2024		dr		van Gog et al., 2024	A Motivational Perspective on (Anticipated) Mental Effort Investment: The Biopsychosocial Model of Challenge and Threat	van Gog, T., Janssen, E., Lucas, F., & Taheij, M. (2024). A Motivational Perspective on (Anticipated) Mental Effort Investment: The Biopsychosocial Model of Challenge and Threat. Educational Psychology Review, 36(2), 54.	167	55	0.5	27.28	Problem-solving tasks ( Cognitive Reflection Test)	0	0	0	0	1	"I am concerned that others will be disappointed in my performance" "I am looking forward to testing my knowledge, skills, and abilities"	1	2					-0.18	Experiment 3 (Challenge - Positive Feedback )	MK	KS
54	152	2024		dr		van Gog et al., 2024	A Motivational Perspective on (Anticipated) Mental Effort Investment: The Biopsychosocial Model of Challenge and Threat	van Gog, T., Janssen, E., Lucas, F., & Taheij, M. (2024). A Motivational Perspective on (Anticipated) Mental Effort Investment: The Biopsychosocial Model of Challenge and Threat. Educational Psychology Review, 36(2), 54.	167	55	0.5	27.28	Problem-solving tasks ( Cognitive Reflection Test)	0	0	0	0	1	"I am concerned that others will be disappointed in my performance" "I am looking forward to testing my knowledge, skills, and abilities"	1	2					0.22	Experiment 3 (Threat - Positive Feedback ) reversed	MK	KS
54	153	2024		dr		van Gog et al., 2024	A Motivational Perspective on (Anticipated) Mental Effort Investment: The Biopsychosocial Model of Challenge and Threat	van Gog, T., Janssen, E., Lucas, F., & Taheij, M. (2024). A Motivational Perspective on (Anticipated) Mental Effort Investment: The Biopsychosocial Model of Challenge and Threat. Educational Psychology Review, 36(2), 54.	167	49	0.5	27.28	Problem-solving tasks ( Cognitive Reflection Test)	0	0	0	0	1	"I am concerned that others will be disappointed in my performance" "I am looking forward to testing my knowledge, skills, and abilities"	1	2					0.05	Experiment 3 (Challenge - Negative Feedback)	MK	KS
54	154	2024		dr		van Gog et al., 2024	A Motivational Perspective on (Anticipated) Mental Effort Investment: The Biopsychosocial Model of Challenge and Threat	van Gog, T., Janssen, E., Lucas, F., & Taheij, M. (2024). A Motivational Perspective on (Anticipated) Mental Effort Investment: The Biopsychosocial Model of Challenge and Threat. Educational Psychology Review, 36(2), 54.	167	49	0.5	27.28	Problem-solving tasks ( Cognitive Reflection Test)	0	0	0	0	1	"I am concerned that others will be disappointed in my performance" "I am looking forward to testing my knowledge, skills, and abilities"	1	2					0.07	Experiment 3 (Threat - Negative Feedback ) reversed	MK	KS
54	155	2024		dr		van Gog et al., 2024	A Motivational Perspective on (Anticipated) Mental Effort Investment: The Biopsychosocial Model of Challenge and Threat	van Gog, T., Janssen, E., Lucas, F., & Taheij, M. (2024). A Motivational Perspective on (Anticipated) Mental Effort Investment: The Biopsychosocial Model of Challenge and Threat. Educational Psychology Review, 36(2), 54.	167	63	0.5	27.28	Problem-solving tasks ( Cognitive Reflection Test)	0	0	0	0	1	"I am concerned that others will be disappointed in my performance" "I am looking forward to testing my knowledge, skills, and abilities"	1	2					-0.02	Experiment 3 (Challenge - No feedback)	MK	KS
54	156	2024		dr		van Gog et al., 2024	A Motivational Perspective on (Anticipated) Mental Effort Investment: The Biopsychosocial Model of Challenge and Threat	van Gog, T., Janssen, E., Lucas, F., & Taheij, M. (2024). A Motivational Perspective on (Anticipated) Mental Effort Investment: The Biopsychosocial Model of Challenge and Threat. Educational Psychology Review, 36(2), 54.	167	63	0.5	27.28	Problem-solving tasks ( Cognitive Reflection Test)	0	0	0	0	1	"I am concerned that others will be disappointed in my performance" "I am looking forward to testing my knowledge, skills, and abilities"	1	2					0.03	Experiment 3 (Threat -No feedback) reversed	MK	KS
54	157	2024		dr		van Gog et al., 2024	A Motivational Perspective on (Anticipated) Mental Effort Investment: The Biopsychosocial Model of Challenge and Threat	van Gog, T., Janssen, E., Lucas, F., & Taheij, M. (2024). A Motivational Perspective on (Anticipated) Mental Effort Investment: The Biopsychosocial Model of Challenge and Threat. Educational Psychology Review, 36(2), 54.	211	70	0.5924	27.29	Problem-solving tasks (Weekday problems)	0	0	0	0	1	"I am concerned that others will be disappointed in my performance" "I am looking forward to testing my knowledge, skills, and abilities"	1	2					-0.1	Experiment 4 (Challenge - Positive Feedback )	MK	KS
54	158	2024		dr		van Gog et al., 2024	A Motivational Perspective on (Anticipated) Mental Effort Investment: The Biopsychosocial Model of Challenge and Threat	van Gog, T., Janssen, E., Lucas, F., & Taheij, M. (2024). A Motivational Perspective on (Anticipated) Mental Effort Investment: The Biopsychosocial Model of Challenge and Threat. Educational Psychology Review, 36(2), 54.	211	70	0.5924	27.29	Problem-solving tasks (Weekday problems)	0	0	0	0	1	"I am concerned that others will be disappointed in my performance" "I am looking forward to testing my knowledge, skills, and abilities"	1	2					0.13	Experiment 4 (Threat - Positive Feedback ) reversed	MK	KS
54	159	2024		dr		van Gog et al., 2024	A Motivational Perspective on (Anticipated) Mental Effort Investment: The Biopsychosocial Model of Challenge and Threat	van Gog, T., Janssen, E., Lucas, F., & Taheij, M. (2024). A Motivational Perspective on (Anticipated) Mental Effort Investment: The Biopsychosocial Model of Challenge and Threat. Educational Psychology Review, 36(2), 54.	211	70	0.5924	27.29	Problem-solving tasks (Weekday problems)	0	0	0	0	1	"I am concerned that others will be disappointed in my performance" "I am looking forward to testing my knowledge, skills, and abilities"	1	2					0	Experiment 4 (Challenge - Negative Feedback)	MK	KS
54	160	2024		dr		van Gog et al., 2024	A Motivational Perspective on (Anticipated) Mental Effort Investment: The Biopsychosocial Model of Challenge and Threat	van Gog, T., Janssen, E., Lucas, F., & Taheij, M. (2024). A Motivational Perspective on (Anticipated) Mental Effort Investment: The Biopsychosocial Model of Challenge and Threat. Educational Psychology Review, 36(2), 54.	211	70	0.5924	27.29	Problem-solving tasks (Weekday problems)	0	0	0	0	1	"I am concerned that others will be disappointed in my performance" "I am looking forward to testing my knowledge, skills, and abilities"	1	2					-0.17	Experiment 4 (Threat - Negative Feedback ) reversed	MK	KS
54	161	2024		dr		van Gog et al., 2024	A Motivational Perspective on (Anticipated) Mental Effort Investment: The Biopsychosocial Model of Challenge and Threat	van Gog, T., Janssen, E., Lucas, F., & Taheij, M. (2024). A Motivational Perspective on (Anticipated) Mental Effort Investment: The Biopsychosocial Model of Challenge and Threat. Educational Psychology Review, 36(2), 54.	211	71	0.5924	27.29	Problem-solving tasks (Weekday problems)	0	0	0	0	1	"I am concerned that others will be disappointed in my performance" "I am looking forward to testing my knowledge, skills, and abilities"	1	2					0.02	Experiment 4 (Challenge - No feedback)	MK	KS
54	162	2024		dr		van Gog et al., 2024	A Motivational Perspective on (Anticipated) Mental Effort Investment: The Biopsychosocial Model of Challenge and Threat	van Gog, T., Janssen, E., Lucas, F., & Taheij, M. (2024). A Motivational Perspective on (Anticipated) Mental Effort Investment: The Biopsychosocial Model of Challenge and Threat. Educational Psychology Review, 36(2), 54.	211	71	0.5924	27.29	Problem-solving tasks (Weekday problems)	0	0	0	0	1	"I am concerned that others will be disappointed in my performance" "I am looking forward to testing my knowledge, skills, and abilities"	1	2					0.17	Experiment 4 (Threat -No feedback) reversed	MK	KS
27	64	2018		dr	Moore	Wood et al., 2018	The relationship between challenge and threat states and anaerobic power, core affect, perceived exertion, and self-focused attention during a competitive sprint cycling task	Wood, N., Parker, J., Freeman, P., Black, M., & Moore, L. (2018). The relationship between challenge and threat states and anaerobic power, core affect, perceived exertion, and self-focused attention during a competitive sprint cycling task. Progress in Brain Research, 240, 1-17. https://doi.org/10.1016/bs.pbr.2018.08.006	35	35	0.3714	26	Wingate anaerobic test	1	1	1	1	1	“How demanding do you expect the upcoming cycling task to be?”, “How able are you to cope with the demands of the upcoming cycling task?”	1	1	-0.067	0.04	-0.04	0	0.38		MK	MB		nd

## Sheet: Labels
Label	Description
paper_id	Unique paper ID
effect_size_id	Unique study ID
year	Year of Publication
email	Contact email
title	Prefix
name	Name of the contact author
Ref_APA	In text reference
title	Publication Title
ref	Full reference
n	Number of participants
n_performance	Number of performances
sex_percent_F	Percent of female particpants
age	Mean age
kind_of_performance	Type of Performance
Cardiovascular	Existence of cariovascular data
CO	Existence of Co data
TPR	Existence of TPR data
CTI	Existence of CTI data
Cogni	Existance of Cat evaluation data
Appraisal_items	Copy of items or name of the scale
outcome	Existence of performance data
overall_RoB	Summary Index for of Risk of Bias
CO_cor	Correlation Coefficient between the CO and performance Outcomes
TPR_cor	Correlation Coefficient between the TPR and performance Outcomes
CTI_cor	Correlation Coefficient between the CTI and performance Outcomes
Cardio_before0_during1	When was the cardiovascular signal measured - before of during performance
Cogni_cor	Correlation Coefficient between the CAT evaluation and performance Outcomes
Notes	Notes
First_extract	Who coded the paper
Double_check	Who checked the data

## Sheet: year_pub_bias
paper_id	effect_size_id	year	email	title	name	Ref_APA	title	ref	n	n_performance	sex_percent_F	age	kind_of_performance	Cardiovascular	CO	TPR	CTI	Cogni	Appraisal_items	outcome		CO_cor	TPR_cor	CTI_cor	Cardio_before0_during1	Cogni_cor	Notes	First_extract	Double_check		overall_RoB
101	201	2004				Blascovich et al.., 2004	from Behnke & Kaczmarek, 2019			27												0.4	-0.4	0.46
102	202	2009				Chalabaev et al., 2009	from Behnke & Kaczmarek, 2019			27												0.53	-0.36
103	203	2010				Ell et al., 2011	from Behnke & Kaczmarek, 2019			17												0.33	-0.22
104	204	2010				Ell et al., 2011	from Behnke & Kaczmarek, 2019			16												-0.67	0.71
105	205	2015				Frings et al., 2015	from Behnke & Kaczmarek, 2019			48														-0.05
106	206	2008				Mendes et al., 2008	from Behnke & Kaczmarek, 2019			110												0.26	-0.21
107	207	2012				Moore et al., 2012	from Behnke & Kaczmarek, 2019			122												-0.05	0.03	-0.06
108	208	2014				Moore et al., 2014	from Behnke & Kaczmarek, 2019			115												0.13	-0.09	0.08
109	209	2015				Moore et al., 2015	from Behnke & Kaczmarek, 2019			42												0.22	-0.17	0.24
110	210	2013				Moore et al., 2013	from Behnke & Kaczmarek, 2019			59												0.04	-0.2	0.12
111	211	2009				Scheepers, 2009	from Behnke & Kaczmarek, 2019			40												-0.04	0.01	0.03
112	212	2012				Scheepers et al., 2012	from Behnke & Kaczmarek, 2019			66												-0.05	-0.01	0.05
113	213	2015				Scholl et al., 2015	from Behnke & Kaczmarek, 2019			49												0.2675	-0.3525	0.41
114	214	2009				Seery et al., 2009	from Behnke & Kaczmarek, 2019			72												0.21	-0.12	0.17
115	215	2010				Seeryet al., 2010	from Behnke & Kaczmarek, 2019			95												0.25	-0.22	0.25
116	216	2012				Turneret al., 2012a	from Behnke & Kaczmarek, 2019			25												0.35	-0.45	0.4
117	217	2012				Turneret al., 2012b	from Behnke & Kaczmarek, 2019			21												0.33	-0.36	0.37
118	218	2013				Turneret al., 2013	from Behnke & Kaczmarek, 2019			42												0.57	-0.51	0.65
119	219	2013				Vineet al., 2013	from Behnke & Kaczmarek, 2019			52												0.175	-0.18	0.285
44	113	2019		dr	Arthur	Arthur et al., 2019	Examining the effect of challenge and threat states on endurance exercise capabilities	Arthur, T. G., Wilson, M. R., Moore, L. J., Wylie, L. J., & Vine, S. J. (2019). Examining the effect of challenge and threat states on endurance exercise capabilities. Psychology of Sport and Exercise, 44, 51-59. https://doi.org/10.1016/j.psychsport.2019.04.017	19	19	0.21	23.62	Indoor cycling	1	1	1	1	0	-	1	1	0.333	-0.374	0.359	0		Time to exhaustion (TTE)	MB	KS		nd
15	32	2019		dr	Arthur	Arthur et al., 2019	Examining the effect of challenge and threat states on endurance exercise capabilities	Arthur, T. G., Wilson, M. R., Moore, L. J., Wylie, L. J., & Vine, S. J. (2019). Examining the effect of challenge and threat states on endurance exercise capabilities. Psychology of Sport and Exercise, 44, 51-59. https://doi.org/10.1016/j.psychsport.2019.04.017	18	18	0.33	23.05	Indoor cycling	1	1	1	1	0	-	1	1	0.61	-0.232	0.5	0		reversed control trial (time to completion)	MB	KS		nd
15	33	2019		dr	Arthur	Arthur et al., 2019	Examining the effect of challenge and threat states on endurance exercise capabilities	Arthur, T. G., Wilson, M. R., Moore, L. J., Wylie, L. J., & Vine, S. J. (2019). Examining the effect of challenge and threat states on endurance exercise capabilities. Psychology of Sport and Exercise, 44, 51-59. https://doi.org/10.1016/j.psychsport.2019.04.017	18	18	0.33	23.05	Indoor cycling	1	1	1	1	0	-	1	1	0.1	0.12	-0.076	0		reversed exp trial				nd
9	17	2023		dr	Baumgartner	Baumgartner & Schneider, 2023	Acute Biopsychosocial Stress Responses in Mindfulness Meditators and Non‑Meditators: The Mediating Role of Closeness	Baumgartner, J.N., Schneider, T.R. Acute Biopsychosocial Stress Responses in Mindfulness Meditators and Non-Meditators: The Mediating Role of Closeness. Mindfulness 14, 1435–1445 (2023). https://doi.org/10.1007/s12671-023-02146-z	95	95	0.48	31.8	Counting backwards	1	1	1	1	1	“How threatening…”, “How demanding…” “do you think the upcoming task will be?, How able are you to cope with this task?”, “How well do you think you will perform this task?”	1	1	-0.12	-0.07		1	0.26		MB	KS		nd
3	4	2020		dr	Behnke	Behnke et al., 2020	Social challenge and threat predict performance and cardiovascular responses during competitive video gaming.	Behnke, M., Kosakowski, M., & Kaczmarek, L. D. (2020). Social challenge and threat predict performance and cardiovascular responses during competitive video gaming. Psychology of Sport and Exercise, 46, 101584. https://doi.org/10.1016/j.psychsport.2019.101584	82	82	0	19.47	CS:GO	1	1	0	0	1	We asked participants how they rated their level of CS: GO skills and what they thought about the skills of other participants in the contest.	1	1	0.02			1	0.32		MB	KS		nd
3	5	2020		dr	Behnke	Behnke et al., 2020	Social challenge and threat predict performance and cardiovascular responses during competitive video gaming.	Behnke, M., Kosakowski, M., & Kaczmarek, L. D. (2020). Social challenge and threat predict performance and cardiovascular responses during competitive video gaming. Psychology of Sport and Exercise, 46, 101584. https://doi.org/10.1016/j.psychsport.2019.101584	82	82	0	19.47	CS:GO	1	1	0	0	1	We asked participants how they rated their level of CS: GO skills and what they thought about the skills of other participants in the contest.	1	1	0.15			1	0.19		MB	KS		nd
1	1	2022		dr	Behnke	Behnke et al., 2022	The role of emotions in esports performance.	Behnke, M., Gross, J. J., & Kaczmarek, L. D. (2022). The role of emotions in esports performance.Emotion, 22(5), 1059–1070. https://doi.org/10.1037/emo0000903	241	1205	0	23.63	FIFA19	1	1	0	0	1	How demanding do you expect the upcoming game to be?” “How able are you to cope with the demands of the game?”	1	1	0.07			1	0.22		MB	KS		nd
2	2	2024		dr	Behnke	Behnke et al., 2024	Applying a Synergistic Mindsets Intervention to an Esports Context	Behnke, Maciej; Lakens, Daniel; Petrova, Kate; Chwiłkowska, Patrycja; Białek, Szymon Jęśko; Kłoskowski, Maciej; et al. (2024). Supplementary material from "Applying a Synergistic Mindsets Intervention to an Esports Context". The Royal Society. Collection. https://doi.org/10.6084/m9.figshare.c.7249302.v1	300	2400	0	21.95	CS:GO	1	1	1	1	1	“How demanding do you expect the CS: GO match to be?”, “How able are you to cope with the demands of the CS: GO match?"	1	1	-0.02	0.06	-0.05	0	0.08	Not in lit search	MB			nd
2	3	2024		dr	Behnke	Behnke et al., 2024	Applying a Synergistic Mindsets Intervention to an Esports Context	Behnke, Maciej; Lakens, Daniel; Petrova, Kate; Chwiłkowska, Patrycja; Białek, Szymon Jęśko; Kłoskowski, Maciej; et al. (2024). Supplementary material from "Applying a Synergistic Mindsets Intervention to an Esports Context". The Royal Society. Collection. https://doi.org/10.6084/m9.figshare.c.7249302.v1	300	2400	0	21.95	CS:GO	1	1	1	1	1	“How demanding do you expect the CS: GO match to be?”, “How able are you to cope with the demands of the CS: GO match?”	1	1	0.05			1		Not in lit search				nd
4	6	2019		dr	Moore	Brimmell et al., 2019	Challenge and Threat States, Performance, and Attentional Control During a Pressurized Soccer Penalty Task	Brimmell, J., Parker, J., Wilson, M. R., Vine, S. J., & Moore, L. J. (2019). Challenge and threat states, performance, and attentional control during a pressurized soccer penalty task. Sport, Exercise, and Performance Psychology, 8(1), 63–79. https://doi.org/10.1037/spy0000147	42	42	0.1666	23.5	Soccer penalty	1	1	1	1	1	“How demanding do you expect the upcoming soccer penalty task to be?”, “How able are you to cope with the demands of the upcoming soccer penalty task?”	1	1	0.575	-0.51	0.55	0	0.36		MK	MB		nd
6	9	2024		dr	Miller	Cabral et al., 2024	Conquering Pressure! The Effects of Mild-Anxiety Training on Motor Performance Under Pressure During Early Motor Learning	Cabral, D. A. R., Parma, J. O., Morris, D. L., & Miller, M. W. (2024). Conquering pressure! The effects of mild-anxiety training on motor performance under pressure during early motor learning. Journal of Experimental Psychology: Human Perception and Performance, 50(2), 178–192. https://doi.org/10.1037/xhp0001188	80	80	0.425	22.63	Golf putting	1	0	0	0	1	“How demanding was the golf task for you?”, “How able were you to cope with the demands of the golf task?”	1	1					0.13	low pressure	MK	MB		nd
6	10	2024		dr	Miller	Cabral et al., 2024	Conquering Pressure! The Effects of Mild-Anxiety Training on Motor Performance Under Pressure During Early Motor Learning	Cabral, D. A. R., Parma, J. O., Morris, D. L., & Miller, M. W. (2024). Conquering pressure! The effects of mild-anxiety training on motor performance under pressure during early motor learning. Journal of Experimental Psychology: Human Perception and Performance, 50(2), 178–192. https://doi.org/10.1037/xhp0001188	80	80	1.425	22.63	Golf putting	1	0	0	0	1	“How demanding was the golf task for you?”, “How able were you to cope with the demands of the golf task?”	1	1					0.15	mid pressure				nd
6	11	2024		dr	Miller	Cabral et al., 2024	Conquering Pressure! The Effects of Mild-Anxiety Training on Motor Performance Under Pressure During Early Motor Learning	Cabral, D. A. R., Parma, J. O., Morris, D. L., & Miller, M. W. (2024). Conquering pressure! The effects of mild-anxiety training on motor performance under pressure during early motor learning. Journal of Experimental Psychology: Human Perception and Performance, 50(2), 178–192. https://doi.org/10.1037/xhp0001188	80	80	2.425	22.63	Golf putting	1	0	0	0	1	“How demanding was the golf task for you?”, “How able were you to cope with the demands of the golf task?”	1	1					0.12	high pressure				nd
5	7	2019		dr	Carenzo	Carenzo et al., 2020	Cognitive appraisals and team performance under stress: A simulation study.	Carenzo, L., Braithwaite, E. C., Carfagna, F., Franc, J., Ingrassia, P. L., Turner, M. J., ... & Jones, M. V. (2020). Cognitive appraisals and team performance under stress: a simulation study. Medical Education, 54(3), 254-263. https://doi.org/10.1111/medu.14050	95	159	0.621	29.9	Medical technical and non technical skills	0	0	0	0	1	"How able are you to cope with the demands of the competition?"	1	1					-0.31		MK	MB		April 2018
5	8	2019		dr	Carenzo	Carenzo et al., 2020	Cognitive appraisals and team performance under stress: A simulation study.	Carenzo, L., Braithwaite, E. C., Carfagna, F., Franc, J., Ingrassia, P. L., Turner, M. J., ... & Jones, M. V. (2020). Cognitive appraisals and team performance under stress: a simulation study. Medical Education, 54(3), 254-263. https://doi.org/10.1111/medu.14050	95	159	0.621	29.9	Medical technical and non technical skills	0	0	0	0	1	"How able are you to cope with the demands of the competition?"	1	1					0.54		MK	MB		April 2018
39	97	2020		dr	Crowe	Crowe et al., 2020	In-task auditory performance-related feedback promotes cardiovascular markers of a challenge state during a pressurized task.	Crowe, E. M., Moore, L. J., Harris, D. J., Wilson, M. R., & Vine, S. J. (2020). In-task auditory performance-related feedback promotes cardiovascular markers of a challenge state during a pressurized task. Anxiety, Stress, & Coping, 33(5), 497-510.	39	39	0.37	20.85	visual search task	1	1	1	1	0	-	1	1	0.01	-0.14	0.08	0		Post-pressure CV & pre-feedback RT - reversed	KS			nd
39	98	2020		dr	Crowe	Crowe et al., 2020	In-task auditory performance-related feedback promotes cardiovascular markers of a challenge state during a pressurized task.	Crowe, E. M., Moore, L. J., Harris, D. J., Wilson, M. R., & Vine, S. J. (2020). In-task auditory performance-related feedback promotes cardiovascular markers of a challenge state during a pressurized task. Anxiety, Stress, & Coping, 33(5), 497-510.	39	39	0.37	20.85	visual search task	1	1	1	1	0	-	1	1	-0.13	-0.02	-0.01	0		Post-pressure CV & post-feedback RT - reversed	KS			nd
39	99	2020		dr	Crowe	Crowe et al., 2020	In-task auditory performance-related feedback promotes cardiovascular markers of a challenge state during a pressurized task.	Crowe, E. M., Moore, L. J., Harris, D. J., Wilson, M. R., & Vine, S. J. (2020). In-task auditory performance-related feedback promotes cardiovascular markers of a challenge state during a pressurized task. Anxiety, Stress, & Coping, 33(5), 497-510.	39	39	0.37	20.85	visual search task	1	1	1	1	0	-	1	1	0.11	0.09	-0.09	0		Post-pressure CV & trials completed	KS			nd
39	100	2020		dr	Crowe	Crowe et al., 2020	In-task auditory performance-related feedback promotes cardiovascular markers of a challenge state during a pressurized task.	Crowe, E. M., Moore, L. J., Harris, D. J., Wilson, M. R., & Vine, S. J. (2020). In-task auditory performance-related feedback promotes cardiovascular markers of a challenge state during a pressurized task. Anxiety, Stress, & Coping, 33(5), 497-510.	39	39	0.37	20.85	visual search task	1	1	1	1	0	-	1	1	-0.06	-0.06	0.12	1		Post-feedback CV & post-feedback RT - reversed	KS			nd
39	101	2020		dr	Crowe	Crowe et al., 2020	In-task auditory performance-related feedback promotes cardiovascular markers of a challenge state during a pressurized task.	Crowe, E. M., Moore, L. J., Harris, D. J., Wilson, M. R., & Vine, S. J. (2020). In-task auditory performance-related feedback promotes cardiovascular markers of a challenge state during a pressurized task. Anxiety, Stress, & Coping, 33(5), 497-510.	39	39	0.37	20.85	visual search task	1	1	1	1	0	-	1	1	0.17	0.04	-0.05	1		Post-feedback CV & trials completed	KS			nd
38	96	2019		dr	Dixon	Dixon et al., 2019	The benefits of a challenge approach on match day: Investigating cardiovascular reactivity in professional academy soccer players.	Dixon, J. G., Jones, M. V., & Turner, M. J. (2019). The benefits of a challenge approach on match day: Investigating cardiovascular reactivity in professional academy soccer players. European Journal of Sport Science, 20(3), 375–385. https://doi.org/10.1080/17461391.2019.1629179	37	37	0	17.95	soccer match coach-rated performance	1	1	1	1	0		1	1			0.42	0		perceived control game 1	KS			nd
14	28	2022		dr	Gurera	Gurera & Isaacowitz, 2022	Arousal Reappraisal in Younger and Older Adults	Gurera, J. W., & Isaacowitz, D. M. (2022). Arousal reappraisal in younger and older adults. Psychology and Aging, 37(3), 350–356. https://doi.org/10.1037/pag0000674	73	73	0.526316	21	Maths arithmetic test	1	1	1	1	1	“Please rate how stressful you think the upcoming [or previous] task will be”, “Please rate how well you feel you can cope with the upcoming [or previous] task”	1	1	0.216			0	0.153	resource	MB	KS		??? - March 2020
14	29	2022		dr	Gurera	Gurera & Isaacowitz, 2022	Arousal Reappraisal in Younger and Older Adults	Gurera, J. W., & Isaacowitz, D. M. (2022). Arousal reappraisal in younger and older adults. Psychology and Aging, 37(3), 350–356. https://doi.org/10.1037/pag0000674	73	73	0.526316	21	Maths arithmetic test	1	1	1	1	1	“Please rate how stressful you think the upcoming [or previous] task will be”, “Please rate how well you feel you can cope with the upcoming [or previous] task”	1	1					0.306	demands reversed	MB	KS		??? - March 2020
14	30	2022		dr	Gurera	Gurera & Isaacowitz, 2022	Arousal Reappraisal in Younger and Older Adults	Gurera, J. W., & Isaacowitz, D. M. (2022). Arousal reappraisal in younger and older adults. Psychology and Aging, 37(3), 350–356. https://doi.org/10.1037/pag0000674	47	47	0.468085	72	Maths arithmetic test	1	1	1	1	1	“Please rate how stressful you think the upcoming [or previous] task will be”, “Please rate how well you feel you can cope with the upcoming [or previous] task”	1	1	-0.063			0	0.168	resource	MB	KS		??? - March 2020
14	31	2022		dr	Gurera	Gurera & Isaacowitz, 2022	Arousal Reappraisal in Younger and Older Adults	Gurera, J. W., & Isaacowitz, D. M. (2022). Arousal reappraisal in younger and older adults. Psychology and Aging, 37(3), 350–356. https://doi.org/10.1037/pag0000674	47	47	0.468085	72	Maths arithmetic test	1	1	1	1	1	“Please rate how stressful you think the upcoming [or previous] task will be”, “Please rate how well you feel you can cope with the upcoming [or previous] task”	1	1					0.002	demands reversed	MB	KS		??? - March 2020
20	42	2019		dr	Hangen	Hangen et al., 2019	Stress reappraisal during a mathematics competition: testing effects on cardiovascular approach-oriented states and exploring the moderating role of gender	Hangen, E. J., Elliot, A. J., & Jamieson, J. P. (2018). Stress reappraisal during a mathematics competition: testing effects on cardiovascular approach-oriented states and exploring the moderating role of gender. Anxiety, Stress, & Coping, 32(1), 95–108. https://doi.org/10.1080/10615806.2018.1530049	264	264	0.7576	19.9	Math game	1	1	1	1	0			1	0.04	-0.01	0.03	0		Adjusted score				nd
20	43	2019		dr	Hangen	Hangen et al., 2019	Stress reappraisal during a mathematics competition: testing effects on cardiovascular approach-oriented states and exploring the moderating role of gender	Hangen, E. J., Elliot, A. J., & Jamieson, J. P. (2018). Stress reappraisal during a mathematics competition: testing effects on cardiovascular approach-oriented states and exploring the moderating role of gender. Anxiety, Stress, & Coping, 32(1), 95–108. https://doi.org/10.1080/10615806.2018.1530049	264	264	0.7576	19.9	Math game	1	1	1	1	0			1	0.07	0	0.04	0		percent correct				nd
28	65	2019		dr	Hase	Hase et al., 2019a	Tyrosine intake and cardiovascular responses in a motivated performance situation.	Hase, A., Gorrie-Stone, T., & Freeman, P. (2019). Tyrosine intake and cardiovascular responses in a motivated performance situation. Sport, Exercise, and Performance Psychology, 8(1), 80–92. https://doi.org/10.1037/spy0000144	49	49	0.3265	22.5	N-back task	1	1	1	1	1	“How demanding do you expect the upcoming task to be?”, “How able are you to cope with the demands of the upcoming task?”	1	1	-0.227385	0.309155	-0.066951	0	0.08259	week1	KS	MB		nd
28	66	2019		dr	Hase	Hase et al., 2019a	Tyrosine intake and cardiovascular responses in a motivated performance situation.	Hase, A., Gorrie-Stone, T., & Freeman, P. (2019). Tyrosine intake and cardiovascular responses in a motivated performance situation. Sport, Exercise, and Performance Psychology, 8(1), 80–92. https://doi.org/10.1037/spy0000144	47	47	0.3265	22.5	N-back task	1	1	1	1	1	“How demanding do you expect the upcoming task to be?”, “How able are you to cope with the demands of the upcoming task?”	1	1	-0.188667	0.157219	0.132576	0	0.218242	week2		MB		nd
28	67	2019		dr	Hase	Hase et al., 2019a	Tyrosine intake and cardiovascular responses in a motivated performance situation.	Hase, A., Gorrie-Stone, T., & Freeman, P. (2019). Tyrosine intake and cardiovascular responses in a motivated performance situation. Sport, Exercise, and Performance Psychology, 8(1), 80–92. https://doi.org/10.1037/spy0000144	49	49	0.3265	22.5	Bean-bag throwing	1	1	1	1	1	“How demanding do you expect the upcoming task to be?”, “How able are you to cope with the demands of the upcoming task?”	1	1	-0.0335894	0.036579	-0.087316	0	-0.282814	week1	KS	MB		nd
28	68	2019		dr	Hase	Hase et al., 2019a	Tyrosine intake and cardiovascular responses in a motivated performance situation.	Hase, A., Gorrie-Stone, T., & Freeman, P. (2019). Tyrosine intake and cardiovascular responses in a motivated performance situation. Sport, Exercise, and Performance Psychology, 8(1), 80–92. https://doi.org/10.1037/spy0000144	47	47	0.3265	22.5	Bean-bag throwing	1	1	1	1	1	“How demanding do you expect the upcoming task to be?”, “How able are you to cope with the demands of the upcoming task?”	1	1	0.0249355	-0.0381199	0.014537	0	-0.12472	week2		MB		nd
30	71	2019		dr	Hase	Hase et al., 2019b	The influence of self-talk on challenge and threat states and performance.	Hase, A., Hood, J., Moore, L. J., & Freeman, P. (2019). The influence of self-talk on challenge and threat states and performance. Psychology of Sport and Exercise, 45, 101550. https://doi.org/10.1016/j.psychsport.2019.101550	62	62	0.16	24	Dart-throwing	1	1	1	1	1	"How demanding do you expect the upcoming task to be?", "How able are you to cope with the demands of the upcoming task?"	1	1	-0.100115	0.01068	0.01158	0	0.3429	baseline task	KS	MB		nd
30	72	2019		dr	Hase	Hase et al., 2019b	The influence of self-talk on challenge and threat states and performance.	Hase, A., Hood, J., Moore, L. J., & Freeman, P. (2019). The influence of self-talk on challenge and threat states and performance. Psychology of Sport and Exercise, 45, 101550. https://doi.org/10.1016/j.psychsport.2019.101550	61	62	0.16	24	Dart-throwing	1	1	1	1	1	"How demanding do you expect the upcoming task to be?", "How able are you to cope with the demands of the upcoming task?"	1	1	-0.17825	0.022416	0.03363	0	0.3342	final task	KS	MB		nd
36	82	2024		dr	Hase	Hase et al., in preparation a	Predicting Pressurised Competitive Trampoline Gymnastics Performance with Challenge and Threat Evaluations	Hase, A., Korte, I. E., Dokter, M., Schiphof-Godart, L., Freeman, P. (in preparation). Predicting Pressurised Competitive Trampoline Gymnastics Performance with Challenge and Threat Evaluations	46	46	0.6087	15.89	Trampoline competition performance scores (routine 1 and routine 2 analyzed separately)	0	0	0	0	1	“How demanding do you expect the upcoming task to be?”, “How able are you to cope with the demands of the upcoming task?”	1	2					-0.26	trial 1			Not in lit search	nie moge znaleźć artykułu
36	83	2024		dr	Hase	Hase et al., in preparation a	Predicting Pressurised Competitive Trampoline Gymnastics Performance with Challenge and Threat Evaluations	Hase, A., Korte, I. E., Dokter, M., Schiphof-Godart, L., Freeman, P. (in preparation). Predicting Pressurised Competitive Trampoline Gymnastics Performance with Challenge and Threat Evaluations	46	46	0.6087	15.89	Trampoline competition performance scores (routine 1 and routine 2 analyzed separately)	0	0	0	0	1	“How demanding do you expect the upcoming task to be?”, “How able are you to cope with the demands of the upcoming task?”	1	2					0.044	trial 2			Not in lit search
37	84	2018		dr	Hase	Hase et al., in preparation b	Examining the Variance of Challenge and Threat States across Tasks and Time Points	Hase, A., Fu, D., Moore, L., & Freeman, P. (in preparation). Examining the Variance of Challenge and Threat States across Tasks and Time Points.	33	33	0.0909	23.06	Subtraction	1	1	1	1	1	“How demanding do you expect the upcoming task to be?”, “How able are you to cope with the demands of the upcoming task?”	1	1	-0.22	-0.04	-0.11	0	0.12	Week 1 Subtraction			Not in lit search	nie moge znaleźć artykułu
37	85	2018		dr	Hase	Hase et al., in preparation b	Examining the Variance of Challenge and Threat States across Tasks and Time Points	Hase, A., Fu, D., Moore, L., & Freeman, P. (in preparation). Examining the Variance of Challenge and Threat States across Tasks and Time Points.	32	32	0.0909	23.06	Subtraction	1	1	1	1	1	“How demanding do you expect the upcoming task to be?”, “How able are you to cope with the demands of the upcoming task?”	1	1	-0.28	-0.11	0.01	0	0.31	Week 2 Subtraction			Not in lit search
37	86	2018		dr	Hase	Hase et al., in preparation b	Examining the Variance of Challenge and Threat States across Tasks and Time Points	Hase, A., Fu, D., Moore, L., & Freeman, P. (in preparation). Examining the Variance of Challenge and Threat States across Tasks and Time Points.	32	32	0.0909	23.06	Subtraction	1	1	1	1	1	“How demanding do you expect the upcoming task to be?”, “How able are you to cope with the demands of the upcoming task?”	1	1	-0.01	-0.1	0.08	0	0.38	Week 3 Subtraction			Not in lit search
37	87	2018		dr	Hase	Hase et al., in preparation b	Examining the Variance of Challenge and Threat States across Tasks and Time Points	Hase, A., Fu, D., Moore, L., & Freeman, P. (in preparation). Examining the Variance of Challenge and Threat States across Tasks and Time Points.	33	33	0.0909	23.06	N-Back	1	1	1	1	1	“How demanding do you expect the upcoming task to be?”, “How able are you to cope with the demands of the upcoming task?”	1	1	-0.13	0.08	-0.2	0	-0.2	Week 1 N-Back			Not in lit search
37	88	2018		dr	Hase	Hase et al., in preparation b	Examining the Variance of Challenge and Threat States across Tasks and Time Points	Hase, A., Fu, D., Moore, L., & Freeman, P. (in preparation). Examining the Variance of Challenge and Threat States across Tasks and Time Points.	32	32	0.0909	23.06	N-Back	1	1	1	1	1	“How demanding do you expect the upcoming task to be?”, “How able are you to cope with the demands of the upcoming task?”	1	1	0.07	0.23	0.16	0	-0.03	Week 2 N-Back			Not in lit search
37	89	2018		dr	Hase	Hase et al., in preparation b	Examining the Variance of Challenge and Threat States across Tasks and Time Points	Hase, A., Fu, D., Moore, L., & Freeman, P. (in preparation). Examining the Variance of Challenge and Threat States across Tasks and Time Points.	32	32	0.0909	23.06	N-Back	1	1	1	1	1	“How demanding do you expect the upcoming task to be?”, “How able are you to cope with the demands of the upcoming task?”	1	1	0	-0.09	0.11	0	-0.14	Week 3 N-Back			Not in lit search
37	90	2018		dr	Hase	Hase et al., in preparation b	Examining the Variance of Challenge and Threat States across Tasks and Time Points	Hase, A., Fu, D., Moore, L., & Freeman, P. (in preparation). Examining the Variance of Challenge and Threat States across Tasks and Time Points.	31	31	0.0909	23.06	Bean bag throwing	1	1	1	1	1	“How demanding do you expect the upcoming task to be?”, “How able are you to cope with the demands of the upcoming task?”	1	1	0.39	-0.4	0.53	0	-0.04	Week 1 Bean bag throwing			Not in lit search
37	91	2018		dr	Hase	Hase et al., in preparation b	Examining the Variance of Challenge and Threat States across Tasks and Time Points	Hase, A., Fu, D., Moore, L., & Freeman, P. (in preparation). Examining the Variance of Challenge and Threat States across Tasks and Time Points.	30	30	0.0909	23.06	Bean bag throwing	1	1	1	1	1	“How demanding do you expect the upcoming task to be?”, “How able are you to cope with the demands of the upcoming task?”	1	1	-0.2	0.02	-0.16	0	0.28	Week 2 Bean bag throwing			Not in lit search
37	92	2018		dr	Hase	Hase et al., in preparation b	Examining the Variance of Challenge and Threat States across Tasks and Time Points	Hase, A., Fu, D., Moore, L., & Freeman, P. (in preparation). Examining the Variance of Challenge and Threat States across Tasks and Time Points.	30	30	0.0909	23.06	Bean bag throwing	1	1	1	1	1	“How demanding do you expect the upcoming task to be?”, “How able are you to cope with the demands of the upcoming task?”	1	1	0.04	-0.31	0.22	0	-0.02	Week 3 Bean bag throwing			Not in lit search
37	93	2018		dr	Hase	Hase et al., in preparation b	Examining the Variance of Challenge and Threat States across Tasks and Time Points	Hase, A., Fu, D., Moore, L., & Freeman, P. (in preparation). Examining the Variance of Challenge and Threat States across Tasks and Time Points.	30	30	0.0909	23.06	Dart-throwing	1	1	1	1	1	“How demanding do you expect the upcoming task to be?”, “How able are you to cope with the demands of the upcoming task?”	1	1	0.05	0.06	-0.01	0	0.1	Week 1 Dart-throwing			Not in lit search
37	94	2018		dr	Hase	Hase et al., in preparation b	Examining the Variance of Challenge and Threat States across Tasks and Time Points	Hase, A., Fu, D., Moore, L., & Freeman, P. (in preparation). Examining the Variance of Challenge and Threat States across Tasks and Time Points.	30	30	0.0909	23.06	Dart-throwing	1	1	1	1	1	“How demanding do you expect the upcoming task to be?”, “How able are you to cope with the demands of the upcoming task?”	1	1	-0.05	0.06	-0.03	0	0.14	Week 2 Dart-throwing			Not in lit search
37	95	2018		dr	Hase	Hase et al., in preparation b	Examining the Variance of Challenge and Threat States across Tasks and Time Points	Hase, A., Fu, D., Moore, L., & Freeman, P. (in preparation). Examining the Variance of Challenge and Threat States across Tasks and Time Points.	30	30	0.0909	23.06	Dart-throwing	1	1	1	1	1	“How demanding do you expect the upcoming task to be?”, “How able are you to cope with the demands of the upcoming task?”	1	1	0	-0.22	0.18	0	0.06	Week 3 Dart-throwing			Not in lit search
22	47	2022		prof	Jamieson	Jamieson et al., 2022	Reappraising Stress Arousal Improves Affective, Neuroendocrine, and Academic Performance Outcomes in Community College Classrooms	Jamieson, J. P., Black, A. E., Pelaia, L. E., Gravelding, H., Gordils, J., & Reis, H. T. (2022). Reappraising stress arousal improves affective, neuroendocrine, and academic performance outcomes in community college classrooms. Journal of Experimental Psychology: General, 151(1), 197–212. https://doi.org/10.1037/xge0000893	339	339	0.622419	24.94	Education exam 1	0	0	0	0	1	“this situation is demanding”, “I have the abilities to perform well”	1	2					0.38	reversed	MB	MK		"(see Author Note)", ale nie widzę nigdzie takowej
22	48	2022		prof	Jamieson	Jamieson et al., 2022	Reappraising Stress Arousal Improves Affective, Neuroendocrine, and Academic Performance Outcomes in Community College Classrooms	Jamieson, J. P., Black, A. E., Pelaia, L. E., Gravelding, H., Gordils, J., & Reis, H. T. (2022). Reappraising stress arousal improves affective, neuroendocrine, and academic performance outcomes in community college classrooms. Journal of Experimental Psychology: General, 151(1), 197–212. https://doi.org/10.1037/xge0000893	229	229	0.622419	24.95	Education exam 2	0	0	0	0	1	“this situation is demanding”, “I have the abilities to perform well”	1	2					0.45	reversed	MB	MK
22	49	2022		prof	Jamieson	Jamieson et al., 2022	Reappraising Stress Arousal Improves Affective, Neuroendocrine, and Academic Performance Outcomes in Community College Classrooms	Jamieson, J. P., Black, A. E., Pelaia, L. E., Gravelding, H., Gordils, J., & Reis, H. T. (2022). Reappraising stress arousal improves affective, neuroendocrine, and academic performance outcomes in community college classrooms. Journal of Experimental Psychology: General, 151(1), 197–212. https://doi.org/10.1037/xge0000893	147	147	0.622419	24.96	Education exam 3	0	0	0	0	1	“this situation is demanding”, “I have the abilities to perform well”	1	2					0.4	reversed	MB	MK
13	27	2023		dr	Jewiss	Jewiss et al., 2023 (Study 1)	An Examination of the Challenge/Threat State and Sport- Performance Relationship While Controlling for Past Performance	Jewiss, M., Runswick, O. R., & Greenlees, I. (2023). An examination of the challenge/threat state and sport-performance relationship while controlling for past performance. Journal of Sport and Exercise Psychology, 1(aop), 1-13. https://doi.org/10.1123/jsep.2022-0197	38	38	0	25	Cricket (batting task)	1	1	1	1	0	-	1	1	0.358	-0.433	0.417	0			MK	MB		nd
43	105	2023		dr	Jewiss	Jewiss et al., 2023 (Study 2)	An Examination of the Challenge/Threat State and Sport- Performance Relationship While Controlling for Past Performance	Jewiss, M., Runswick, O. R., & Greenlees, I. (2023). An examination of the challenge/threat state and sport-performance relationship while controlling for past performance. Journal of Sport and Exercise Psychology, 1(aop), 1-13. https://doi.org/10.1123/jsep.2022-0197	40	40	0.35	22	Golf putting	1	1	1	1	0	-	1	1	0.33	-0.21	0.32	0			MK	MB		nd
43	106	2023		dr	Jewiss	Jewiss et al., 2023 (Study 2)	An Examination of the Challenge/Threat State and Sport- Performance Relationship While Controlling for Past Performance	Jewiss, M., Runswick, O. R., & Greenlees, I. (2023). An examination of the challenge/threat state and sport-performance relationship while controlling for past performance. Journal of Sport and Exercise Psychology, 1(aop), 1-13. https://doi.org/10.1123/jsep.2022-0197	40	40	0.35	22	Golf putting	1	1	1	1	0	-	1	1	-0.05	-0.18	0.07	0			MK	MB		nd
43	107	2023		dr	Jewiss	Jewiss et al., 2023 (Study 2)	An Examination of the Challenge/Threat State and Sport- Performance Relationship While Controlling for Past Performance	Jewiss, M., Runswick, O. R., & Greenlees, I. (2023). An examination of the challenge/threat state and sport-performance relationship while controlling for past performance. Journal of Sport and Exercise Psychology, 1(aop), 1-13. https://doi.org/10.1123/jsep.2022-0197	40	40	0.35	22	Golf putting	1	1	1	1	0	-	1	1	0.01	-0.05	0.03	0			MK	MB		nd
43	108	2023		dr	Jewiss	Jewiss et al., 2023 (Study 2)	An Examination of the Challenge/Threat State and Sport- Performance Relationship While Controlling for Past Performance	Jewiss, M., Runswick, O. R., & Greenlees, I. (2023). An examination of the challenge/threat state and sport-performance relationship while controlling for past performance. Journal of Sport and Exercise Psychology, 1(aop), 1-13. https://doi.org/10.1123/jsep.2022-0197	40	40	0.35	22	Golf putting	1	1	1	1	0	-	1	1	0.22	-0.18	0.23	0			MK	MB		nd
43	109	2023		dr	Jewiss	Jewiss et al., 2023 (Study 2)	An Examination of the Challenge/Threat State and Sport- Performance Relationship While Controlling for Past Performance	Jewiss, M., Runswick, O. R., & Greenlees, I. (2023). An examination of the challenge/threat state and sport-performance relationship while controlling for past performance. Journal of Sport and Exercise Psychology, 1(aop), 1-13. https://doi.org/10.1123/jsep.2022-0197	40	40	0.35	22	Golf putting	1	1	1	1	0	-	1	1	0.15	-0.12	0.15	0			MK	MB		nd
43	110	2023		dr	Jewiss	Jewiss et al., 2023 (Study 2)	An Examination of the Challenge/Threat State and Sport- Performance Relationship While Controlling for Past Performance	Jewiss, M., Runswick, O. R., & Greenlees, I. (2023). An examination of the challenge/threat state and sport-performance relationship while controlling for past performance. Journal of Sport and Exercise Psychology, 1(aop), 1-13. https://doi.org/10.1123/jsep.2022-0197	40	40	0.35	22	Golf putting	1	1	1	1	0	-	1	1	0.09	-0.12	0.12	0			MK	MB		nd
43	111	2023		dr	Jewiss	Jewiss et al., 2023 (Study 2)	An Examination of the Challenge/Threat State and Sport- Performance Relationship While Controlling for Past Performance	Jewiss, M., Runswick, O. R., & Greenlees, I. (2023). An examination of the challenge/threat state and sport-performance relationship while controlling for past performance. Journal of Sport and Exercise Psychology, 1(aop), 1-13. https://doi.org/10.1123/jsep.2022-0197	40	40	0.35	22	Golf putting	1	1	1	1	0	-	1	1	0.19	0.04	0.07	0			MK	MB		nd
43	112	2023		dr	Jewiss	Jewiss et al., 2023 (Study 2)	An Examination of the Challenge/Threat State and Sport- Performance Relationship While Controlling for Past Performance	Jewiss, M., Runswick, O. R., & Greenlees, I. (2023). An examination of the challenge/threat state and sport-performance relationship while controlling for past performance. Journal of Sport and Exercise Psychology, 1(aop), 1-13. https://doi.org/10.1123/jsep.2022-0197	40	40	0.35	22	Golf putting	1	1	1	1	0	-	1	1	0.13	0.1	0.02	0			MK	MB		nd
45	114	2024		dr	Jewiss	Jewiss et al., 2024	Reexamining the Association Between Preseason Challenge and Threat States and Performance Across the Season.	Jewiss, M., Hodgson, C., & Greenlees, I. (2024). Reexamining the Association Between Preseason Challenge and Threat States and Performance Across the Season. The Sport Psychologist, 1(aop), 1-8.	38	38	0	23	Cricket (season)	1	1	1	1	0	-	1	1	-0.04	0.04	0	0
33	76	2024		prof	Jemieson	Journault et al., in preparation	Integrating goals and stress appraisals to improve academic and neuroendocrine responses in evaluative classroom contexts.	Journault, A.A., Singh, K., Marotta, M., Elliot, A.E., & Jamieson, J.P. (in prep). Integrating goals and stress appraisals to improve academic and neuroendocrine responses in evaluative classroom contexts.	308	308	0.59	18.25	Education exam 1	0	0	0	0	1	“this situation is demanding”, “I have the abilities to perform well”	1	1					0.38	this is in prep study form Jeremy's team, reversed			Not in lit search	nie moge znaleźć artykułu
33	77	2024		prof	Jemieson	Journault et al., in preparation	Integrating goals and stress appraisals to improve academic and neuroendocrine responses in evaluative classroom contexts.	Journault, A.A., Singh, K., Marotta, M., Elliot, A.E., & Jamieson, J.P. (in prep). Integrating goals and stress appraisals to improve academic and neuroendocrine responses in evaluative classroom contexts.	300	300	0.59	18.25	Education exam 2	0	0	0	0	1	“this situation is demanding”, “I have the abilities to perform well”	1	1					0.21				Not in lit search
33	78	2024		prof	Jemieson	Journault et al., in preparation	Integrating goals and stress appraisals to improve academic and neuroendocrine responses in evaluative classroom contexts.	Journault, A.A., Singh, K., Marotta, M., Elliot, A.E., & Jamieson, J.P. (in prep). Integrating goals and stress appraisals to improve academic and neuroendocrine responses in evaluative classroom contexts.	301	301	0.59	18.25	Education exam 3	0	0	0	0	1	“this situation is demanding”, “I have the abilities to perform well”	1	1					0.3				Not in lit search
34	79	2019		prof	Wormwood	Khalaf et al., 2020	Analysis of multimodal physiological signals within and between individuals to predict psychological challenge vs. threat	Khalaf, A., Nabian, M., Fan, M., Yin, Y., Wormwood, J., Siegel, E., ... & Ostadabbas, S. (2020). Analysis of multimodal physiological signals within and between individuals to predict psychological challenge vs. threat. Expert Systems with Applications, 140, 112890. https://doi.org/10.1016/j.eswa.2019.112890	107	107	0.6074	24.8	Mental arithmetic tasks	1	1	1	1	1	"rated how stressful the upcoming task would be and how well s/he could cope with the upcoming task?"	0	2	0.1	-0.076	0.111	1	0.34	Task1	KS	MB		nd
34	80	2019		prof	Wormwood	Khalaf et al., 2020	Analysis of multimodal physiological signals within and between individuals to predict psychological challenge vs. threat	Khalaf, A., Nabian, M., Fan, M., Yin, Y., Wormwood, J., Siegel, E., ... & Ostadabbas, S. (2020). Analysis of multimodal physiological signals within and between individuals to predict psychological challenge vs. threat. Expert Systems with Applications, 140, 112890. https://doi.org/10.1016/j.eswa.2019.112890	107	107	0.6074	24.8	Mental arithmetic tasks	1	1	1	1	1	"rated how stressful the upcoming task would be and how well s/he could cope with the upcoming task?"	0	2	0.11	-0.106	0.128	1	0.32	Task3	KS	MB		nd
10	18	2023		dr	Laurin	Laurin & Pellet, 2023	Affective Responses Mediate the Body Language of Penalty Taker – Decision-Making Relationship from Soccer Goalkeepers	Laurin, R., & Pellet, J. (2023). Affective Responses Mediate the Body Language of Penalty Taker – Decision-Making Relationship from Soccer Goalkeepers. Research Quarterly for Exercise and Sport, 95(1), 227–234. https://doi.org/10.1080/02701367.2023.2189466	50	1400		20.8	Soccer penalty kicks	0	0	0	0	1	“I think it is going to be hard to guess where he’s going to kick”, “I think I’m able to choose the right side,”	1	1					0.12	ask % female	MB	KS		nd
11	19	2019		prof	Yeager	Lee et al., 2019	An Entity Theory of Intelligence Predicts Higher Cortisol Levels When High School Grades Are Declining	Lee, H. Y., Jamieson, J. P., Miu, A. S., Josephs, R. A., & Yeager, D. S. (2019). An entity theory of intelligence predicts higher cortisol levels when high school grades are declining. Child development, 90(6), e849-e867. https://doi.org/10.1111/cdev.13116	499	499	0.52	14.2	GPA score	0	0	0	0	1	“Overall, how confident are you that you can handle the stresses you experienced today in school so far?”	1	2					0.05		MB	KS		October - November 2013; October - November 2016
18	39	2023		prof	Paechter	Malkoc et al., 2023	Good performance in difficult times? Threat and challenge as contributors to achievement emotions and academic performance during the COVID-19 outbreak	Malkoc S, Macher D, Hasenhütl S and Paechter M (2023) Good performance in difficult times? Threat and challenge as contributors to achievement emotions and academic performance during the COVID-19 outbreak. Front. Psychol. 14:1264860. https://doi.org/10.3389/fpsyg.2023.1264860	428	428	0.741	24.28	Academic performance	0	0	0	0	1	: “The situation poses a threat to me.”, “In general, I think I can cope with this situation.”	1	2					0.063	challenge	MB	MK		summer semester 2020
18	40	2023		prof	Paechter	Malkoc et al., 2024	Good performance in difficult times? Threat and challenge as contributors to achievement emotions and academic performance during the COVID-19 outbreak	Malkoc S, Macher D, Hasenhütl S and Paechter M (2023) Good performance in difficult times? Threat and challenge as contributors to achievement emotions and academic performance during the COVID-19 outbreak. Front. Psychol. 14:1264860. https://doi.org/10.3389/fpsyg.2023.1264860	428	428	0.741	24.28	Academic performance	0	0	0	0	1	: “The situation poses a threat to me.”, “In general, I think I can cope with this situation.”	1	2					0.109	threat reversed	MB	MK		summer semester 2020
24	52	2021		dr	Miller	Miller et al., 2021a	Shared identity content between leader and follower influences intentional mobilization and challenge and threat states	Miller, A. J., Slater, M. J., & Turner, M. J. (2021). Shared identity content between leader and follower influences intentional mobilization and challenge and threat states. Psychology of Sport and Exercise, 54, 101914. https://doi.org/10.1016/j.psychsport.2021.101914	30	30	0.333333	22.8	Motor performance (throwing accuracy)	1	1	1	1	0		1	1			0.37	0		LR/GR	MK	MB		nd
24	53	2021		dr	Miller	Miller et al., 2021a	Shared identity content between leader and follower influences intentional mobilization and challenge and threat states	Miller, A. J., Slater, M. J., & Turner, M. J. (2021). Shared identity content between leader and follower influences intentional mobilization and challenge and threat states. Psychology of Sport and Exercise, 54, 101914. https://doi.org/10.1016/j.psychsport.2021.101914	30	30	0.466667	21.63	Motor performance (throwing accuracy)	1	1	1	1	0		1	1			0.31	0		LE/GE	MK	MB		nd
24	54	2021		dr	Miller	Miller et al., 2021a	Shared identity content between leader and follower influences intentional mobilization and challenge and threat states	Miller, A. J., Slater, M. J., & Turner, M. J. (2021). Shared identity content between leader and follower influences intentional mobilization and challenge and threat states. Psychology of Sport and Exercise, 54, 101914. https://doi.org/10.1016/j.psychsport.2021.101914	30	30	0.4	21.9	Motor performance (throwing accuracy)	1	1	1	1	0		1	1			0.14	0		LE/GR	MK	MB		nd
24	55	2021		dr	Miller	Miller et al., 2021a	Shared identity content between leader and follower influences intentional mobilization and challenge and threat states	Miller, A. J., Slater, M. J., & Turner, M. J. (2021). Shared identity content between leader and follower influences intentional mobilization and challenge and threat states. Psychology of Sport and Exercise, 54, 101914. https://doi.org/10.1016/j.psychsport.2021.101914	30	30	0.366667	22.53	Motor performance (throwing accuracy)	1	1	1	1	0		1	1			0.25	0		LR/GE	MK	MB		nd
26	58	2021		dr	Miller	Miller et al., 2021b	The influence of identity leadership principles on followers’ challenge and threat states and motor performance.	Miller, A. J., Slater, M. J., & Turner, M. J. (2021). The influence of identity leadership principles on followers' challenge and threat states and motor performance. Psychology of Sport and Exercise, 54, 101909. https://doi.org/10.1016/j.psychsport.2021.101909	40	40	0.3	21.14	Motor performance (throwing accuracy)	1	1	1	1	0		1	1			0.09	0		IL	MB	MK		nd
26	59	2021		dr	Miller	Miller et al., 2021b	The influence of identity leadership principles on followers’ challenge and threat states and motor performance.	Miller, A. J., Slater, M. J., & Turner, M. J. (2021). The influence of identity leadership principles on followers' challenge and threat states and motor performance. Psychology of Sport and Exercise, 54, 101909. https://doi.org/10.1016/j.psychsport.2021.101909	40	40	0.3	21.14	Motor performance (throwing accuracy)	1	1	1	1	0		1	1			-0.12	0		No IL	MB	MK		nd
26	60	2021		dr	Miller	Miller et al., 2021b	The influence of identity leadership principles on followers’ challenge and threat states and motor performance.	Miller, A. J., Slater, M. J., & Turner, M. J. (2021). The influence of identity leadership principles on followers' challenge and threat states and motor performance. Psychology of Sport and Exercise, 54, 101909. https://doi.org/10.1016/j.psychsport.2021.101909	30	30	0.5	22.62	Motor performance (throwing accuracy)	1	1	1	1	0		1	1			0	0		IL threat	MB	MK		nd
26	61	2021		dr	Miller	Miller et al., 2021b	The influence of identity leadership principles on followers’ challenge and threat states and motor performance.	Miller, A. J., Slater, M. J., & Turner, M. J. (2021). The influence of identity leadership principles on followers' challenge and threat states and motor performance. Psychology of Sport and Exercise, 54, 101909. https://doi.org/10.1016/j.psychsport.2021.101909	30	30	0.5	22.62	Motor performance (throwing accuracy)	1	1	1	1	0		1	1			0.53	0		IL challenge	MB	MK		nd
26	62	2021		dr	Miller	Miller et al., 2021b	The influence of identity leadership principles on followers’ challenge and threat states and motor performance.	Miller, A. J., Slater, M. J., & Turner, M. J. (2021). The influence of identity leadership principles on followers' challenge and threat states and motor performance. Psychology of Sport and Exercise, 54, 101909. https://doi.org/10.1016/j.psychsport.2021.101909	30	30	0.5	22.62	Motor performance (throwing accuracy)	1	1	1	1	0		1	1			0	0		No IL threat	MB	MK		nd
26	63	2021		dr	Miller	Miller et al., 2021b	The influence of identity leadership principles on followers’ challenge and threat states and motor performance.	Miller, A. J., Slater, M. J., & Turner, M. J. (2021). The influence of identity leadership principles on followers' challenge and threat states and motor performance. Psychology of Sport and Exercise, 54, 101909. https://doi.org/10.1016/j.psychsport.2021.101909	30	30	0.5	22.62	Motor performance (throwing accuracy)	1	1	1	1	0		1	1			0.04	0		No IL challenge	MB	MK		nd
12	20	2020		dr	Moé	Moe & Putwain, 2020	An evaluative message fosters mathematics performance in male students but decreases intrinsic motivation in female students	Moè, A., & Putwain, D. W. (2020). An evaluative message fosters mathematics performance in male students but decreases intrinsic motivation in female students. Educational Psychology, 40(8), 941–960. https://doi.org/10.1080/01443410.2020.1730767	60	60	0	18.24	Maths arithmetic test	0	0	0	0	1	‘How worried are you to perform that task?", "How confident are you to do succeed in this task?"	1	2					0.348	challenge appra + solved additions	MK	MB		nd
12	21	2020		dr	Moé	Moe & Putwain, 2020	An evaluative message fosters mathematics performance in male students but decreases intrinsic motivation in female students	Moè, A., & Putwain, D. W. (2020). An evaluative message fosters mathematics performance in male students but decreases intrinsic motivation in female students. Educational Psychology, 40(8), 941–960. https://doi.org/10.1080/01443410.2020.1730767	60	60	0	18.24	Maths arithmetic test	0	0	0	0	1	‘How worried are you to perform that task?", "How confident are you to do succeed in this task?"		2					0.226	challenge appra + solved subtractions	MK	MB		nd
12	22	2020		dr	Moé	Moe & Putwain, 2020	An evaluative message fosters mathematics performance in male students but decreases intrinsic motivation in female students	Moè, A., & Putwain, D. W. (2020). An evaluative message fosters mathematics performance in male students but decreases intrinsic motivation in female students. Educational Psychology, 40(8), 941–960. https://doi.org/10.1080/01443410.2020.1730767	60	60	0	18.24	Maths arithmetic test	0	0	0	0	1	‘How worried are you to perform that task?", "How confident are you to do succeed in this task?"		2					0.251	challenge appra + solved multiplications	MK	MB		nd
12	23	2020		dr	Moé	Moe & Putwain, 2020	An evaluative message fosters mathematics performance in male students but decreases intrinsic motivation in female students	Moè, A., & Putwain, D. W. (2020). An evaluative message fosters mathematics performance in male students but decreases intrinsic motivation in female students. Educational Psychology, 40(8), 941–960. https://doi.org/10.1080/01443410.2020.1730767	60	60	0	18.24	Maths arithmetic test	0	0	0	0	1	‘How worried are you to perform that task?", "How confident are you to do succeed in this task?"		2					0.219	threat appra + solved additions	MK	MB		nd
12	24	2020		dr	Moé	Moe & Putwain, 2020	An evaluative message fosters mathematics performance in male students but decreases intrinsic motivation in female students	Moè, A., & Putwain, D. W. (2020). An evaluative message fosters mathematics performance in male students but decreases intrinsic motivation in female students. Educational Psychology, 40(8), 941–960. https://doi.org/10.1080/01443410.2020.1730767	60	60	0	18.24	Maths arithmetic test	0	0	0	0	1	‘How worried are you to perform that task?", "How confident are you to do succeed in this task?"		2					0.24	threat appra + solved subtractions - reversed	MK	MB		nd
12	25	2020		dr	Moé	Moe & Putwain, 2020	An evaluative message fosters mathematics performance in male students but decreases intrinsic motivation in female students	Moè, A., & Putwain, D. W. (2020). An evaluative message fosters mathematics performance in male students but decreases intrinsic motivation in female students. Educational Psychology, 40(8), 941–960. https://doi.org/10.1080/01443410.2020.1730767	60	60	0	18.24	Maths arithmetic test	0	0	0	0	1	‘How worried are you to perform that task?", "How confident are you to do succeed in this task?"		2					0.322	threat appra + solved multiplications	MK	MB		nd
12	26	2020		dr	Moé	Moe & Putwain, 2020	An evaluative message fosters mathematics performance in male students but decreases intrinsic motivation in female students	Moè, A., & Putwain, D. W. (2020). An evaluative message fosters mathematics performance in male students but decreases intrinsic motivation in female students. Educational Psychology, 40(8), 941–960. https://doi.org/10.1080/01443410.2020.1730767	60	60	1	18.24	Maths arithmetic tests (correctly solved additions, subtractions and multiplications)	0	0	0	0	1	‘How worried are you to perform that task?", "How confident are you to do succeed in this task?"	1	2					0.238	threat appra + solved subtractions	MK	MB		nd
40	102	2017		dr	Moore	Moore et al., 2017	Adverse life events, cardiovascular responses, and sports performance under pressure.	Moore, L. J., Young, T., Freeman, P., & Sarkar, M. (2018). Adverse life events, cardiovascular responses, and sports performance under pressure. Scandinavian Journal of Medicine & Science in Sports, 28(1), 340-347.	100	100	0.36	21.94	Dart-throwing	1	1	1	1	1	“How demanding do you expect the upcoming task to be?”, “How able are you to cope with the demands of the upcoming task?”	1	1	0.236	-0.305	0.28	0	0.33					nd
7	12	2018		dr	Mosley	Mosley et al., 2028	Coping related variables, cardiac vagal activity and working memory performance under pressure	Mosley, E., Laborde, S., & Kavanagh, E. (2018). Coping related variables, cardiac vagal activity and working memory performance under pressure. Acta Psychologica, 191, 179-189. https://doi.org/10.1016/j.actpsy.2018.09.007	49	49	0.5714	24.1	Working memory task	0	0	0	0	1	“How demanding did you feel the task was?”, “How able were you to cope with the demands of the task?”	1	1					-0.06	low pressure condition	MK	KS		nd
7	13	2018		dr	Mosley	Mosley et al., 2028	Coping related variables, cardiac vagal activity and working memory performance under pressure	Mosley, E., Laborde, S., & Kavanagh, E. (2018). Coping related variables, cardiac vagal activity and working memory performance under pressure. Acta Psychologica, 191, 179-189. https://doi.org/10.1016/j.actpsy.2018.09.007	49	49	0.5714	24.1	Working memory task	0	0	0	0	1	“How demanding did you feel the task was?”, “How able were you to cope with the demands of the task?”	1	1					0.04	high pressure condition	MK	KS		nd
23	50	2023		dr	Mulvenna	Mulvenna et al., 2023	Self-based goals, underlying reasons, performance and discrete emotions among parkrunners	Mulvenna M, Adie JW and Tramontano C (2023) Self-based goals, underlying reasons, performance and discrete emotions among parkrunners. Front. Psychol. 14:1017836. https://doi.org/10.3389/fpsyg.2023.1017836	324	324	0.66	45.4	5km parkrun finishing time	0	0	0	0	1	“How do you feel about completing tomorrow’s 5K parkrun?”, “I view this parkrun as a positive challenge”, “I view performing this parkrun as a threat.”	1	2					0.07	challenge - reversed - better performance - lower finishing time	MK	MB		nd
23	51	2023		dr	Mulvenna	Mulvenna et al., 2023	Self-based goals, underlying reasons, performance and discrete emotions among parkrunners	Mulvenna M, Adie JW and Tramontano C (2023) Self-based goals, underlying reasons, performance and discrete emotions among parkrunners. Front. Psychol. 14:1017836. https://doi.org/10.3389/fpsyg.2023.1017836	324	324	0.66	45.4	5km parkrun finishing time	0	0	0	0	1	“How do you feel about completing tomorrow’s 5K parkrun?”, “I view this parkrun as a positive challenge”, “I view performing this parkrun as a threat.”	1	2					0.1	threat	MK	MB		nd
35	81	2020		dr	O'Brien	O'Brien et al., 2022	O'Brien, J., Parker, J., Moore, L., & Fryer, S. (2020). Cardiovascular and cerebral hemodynamic responses to ego depletion in a pressurized sporting task. Sport, Exercise, and Performance Psychology, 9(2), 183.	O'Brien, J., Parker, J., Moore, L., & Fryer, S. (2020). Cardiovascular and cerebral hemodynamic responses to ego depletion in a pressurized sporting task. Sport, Exercise, and Performance Psychology, 9(2), 183.	58	58	0.3275	28	muscular endurance performance	1	1	1	1	1	“How demanding do you expect the upcoming task to be?”, “How able are you to cope with the demands of the upcoming task?”	1	2	-0.118	-0.304	-0.021	0	-0.18	muscular endurance	KS	MK		nd
25	56	2022		dr	Petzel	Petzel & Casad, 2022	Take a Chance on STEM: Risk-Taking Buffers Negative Effects of Stereotype Threat	Petzel, Z. W., & Casad, B. J. (2020). Take a Chance on STEM: Risk-Taking Buffers Negative Effects of Stereotype Threat. The Journal of Experimental Education, 90(3), 656–672. https://doi.org/10.1080/00220973.2020.1848766	70	70	1	21.04	Math exam performance	1	1	1	1	0		1	2	0.66	-0.54	0.77	1		Control	MK	KS		nd
25	57	2022		dr	Petzel	Petzel & Casad, 2022	Take a Chance on STEM: Risk-Taking Buffers Negative Effects of Stereotype Threat	Petzel, Z. W., & Casad, B. J. (2020). Take a Chance on STEM: Risk-Taking Buffers Negative Effects of Stereotype Threat. The Journal of Experimental Education, 90(3), 656–672. https://doi.org/10.1080/00220973.2020.1848766	70	70	1	21.04	Math exam performance	1	1	1	1	0		1	2	-0.1	-0.098	-0.16	1		Experimental	MK	KS		nd
41	103	2017		dr	Sammy	Sammy et al., 2017	The effects of arousal reappraisal on stress responses, performance and attention.	Sammy, N., Anstiss, P. A., Moore, L. J., Freeman, P., Wilson, M. R., & Vine, S. J. (2017). The effects of arousal reappraisal on stress responses, performance and attention. Anxiety, Stress, & Coping, 30(6), 619-629.	54	54	0.39	21.72	Dart-throwing	1	1	1	1	1	“How demanding do you expect the upcoming task to be?”, “How able are you to cope with the demands of the upcoming task?”	1	1	-0.141	0.201	-0.179	0	0.442	error so reversed				nd
42	104	2017		dr	Scheepers	Scheepers, 2017	Intergroup status differences as challenge or threat: The role of legitimacy.	Scheepers, D. (2017). Intergroup status differences as challenge or threat: The role of legitimacy. Group Processes & Intergroup Relations, 20(1), 75-90.	107	107	1	21	Pattern recognition task	1	1	1	1	0	-	1	1			0.27	1		Speed Task 2				nd
29	69	2023		dr	Schickel	Schickel et al., 2023	Performance during presentations: A question of challenge and threat responses?	Schickel, M., Minkley, N., & Ringeisen, T. (2023). Performance during presentations: A question of challenge and threat responses?. Contemporary Educational Psychology, 73, 102168. https://doi.org/10.1016/j.cedpsych.2023.102168	123	123	0.691	23	Video-recorded presentations about their dream job	0	0	0	0	1	psychological challenge responses (confident, hopeful, optimistic1) and threat responses (worried, fearful, and anxious)	1	3					0.13	challenge	MB	KS		nd
29	70	2023		dr	Schickel	Schickel et al., 2023	Performance during presentations: A question of challenge and threat responses?	Schickel, M., Minkley, N., & Ringeisen, T. (2023). Performance during presentations: A question of challenge and threat responses?. Contemporary Educational Psychology, 73, 102168. https://doi.org/10.1016/j.cedpsych.2023.102168	123	123	0.691	23	Video-recorded presentations about their dream job	0	0	0	0	1	psychological challenge responses (confident, hopeful, optimistic1) and threat responses (worried, fearful, and anxious)	1	3					0.25	threat reversed				nd
21	44	2024		dr	Sharpe	Sharpe et al., 2024	Performance Breakdown Under Pressure Among Esports Competitors	Sharpe, B. T., Obine, E. A. C., Birch, P. D. J., Pocock, C., & Moore, L. J. (2024). Performance breakdown under pressure among esports competitors. Sport, Exercise, and Performance Psychology, 13(1), 89–109. https://doi.org/10.1037/spy0000337	33	33	0.121212	21.58	CS:GO time-trial and percentage shooting accuracy	0	0	0	0	1	"What is your expectation of the demands of the upcoming competition?", "What is your perceived ability to cope with the demands of the upcoming competition?"	1	1					0.199		MB	MK		nd
21	45	2024		dr	Sharpe	Sharpe et al., 2024	Performance Breakdown Under Pressure Among Esports Competitors	Sharpe, B. T., Obine, E. A. C., Birch, P. D. J., Pocock, C., & Moore, L. J. (2024). Performance breakdown under pressure among esports competitors. Sport, Exercise, and Performance Psychology, 13(1), 89–109. https://doi.org/10.1037/spy0000337	57	57	0.333333	19.56	CS:GO time-trial and percentage shooting accuracy	0	0	0	0	1	"What is your expectation of the demands of the upcoming competition?", "What is your perceived ability to cope with the demands of the upcoming competition?"	1	1					-0.118		MB	MK		nd
21	46	2024		dr	Sharpe	Sharpe et al., 2024	Performance Breakdown Under Pressure Among Esports Competitors	Sharpe, B. T., Obine, E. A. C., Birch, P. D. J., Pocock, C., & Moore, L. J. (2024). Performance breakdown under pressure among esports competitors. Sport, Exercise, and Performance Psychology, 13(1), 89–109. https://doi.org/10.1037/spy0000337	28	28	0.107143	22.01	CS:GO time-trial and percentage shooting accuracy	0	0	0	0	1	"What is your expectation of the demands of the upcoming competition?", "What is your perceived ability to cope with the demands of the upcoming competition?"	1	1					0.558		MB	MK		nd
32	75	2018		prof	Slater	Slater et al., 2018	Slater, M. J., Turner, M. J., Evans, A. L., & Jones, M. V. (2018). Capturing hearts and minds: The influence of relational identification with the leader on followers’ mobilization and cardiovascular reactivity. The Leadership Quarterly, 29(3), 379–388. doi:10.1016/j.leaqua.2017.08.003	Slater, M. J., Turner, M. J., Evans, A. L., & Jones, M. V. (2018). Capturing hearts and minds: The influence of relational identification with the leader on followers’ mobilization and cardiovascular reactivity. The Leadership Quarterly, 29(3), 379–388. doi:10.1016/j.leaqua.2017.08.003	83	83	0.3012	20.78	backwards digit-span task	1	1	1	1	0		1	1			-0.02	1			MK	KS		nd
16	34	2022		dr	Smith	Smith et al., 2022	Examining the theory of challenge and threat states in athletes: do predictions extend to academic performance?	Smith, M., Runswick, O. R., Jewiss, M., & Birch, P. (2022). Examining the theory of challenge and threat states in athletes: do predictions extend to academic performance? Educational Psychology, 42(9), 1127–1144. https://doi.org/10.1080/01443410.2022.2069229	36	36	0.527778	20.24	Presentation performance	1	1	1	1	0		1	2	-0.273	-0.268	-0.09	0		module performance	MB	MK		nd
16	35	2022		dr	Smith	Smith et al., 2022	Examining the theory of challenge and threat states in athletes: do predictions extend to academic performance?	Smith, M., Runswick, O. R., Jewiss, M., & Birch, P. (2022). Examining the theory of challenge and threat states in athletes: do predictions extend to academic performance? Educational Psychology, 42(9), 1127–1144. https://doi.org/10.1080/01443410.2022.2069229	36	36	0.527778	20.24	Presentation performance	1	1	1	1	0		1	2	-0.314	-0.197	-0.28	0		non-verbal	MB	MK		nd
16	36	2022		dr	Smith	Smith et al., 2022	Examining the theory of challenge and threat states in athletes: do predictions extend to academic performance?	Smith, M., Runswick, O. R., Jewiss, M., & Birch, P. (2022). Examining the theory of challenge and threat states in athletes: do predictions extend to academic performance? Educational Psychology, 42(9), 1127–1144. https://doi.org/10.1080/01443410.2022.2069229	36	36	0.527778	20.24	Presentation performance	1	1	1	1	0		1	2	-0.454	-0.334	-0.43	0		verbal	MB	MK		nd
19	41	2023		dr	Snijdewint	Snijdewint & Scheepers, 2023	Group-based flow: The influence of cardiovascular synchronization and identifiability	Snijdewint, J. A., & Scheepers, D. (2023). Group‐based flow: The influence of cardiovascular synchronization and identifiability. Psychophysiology, 60(5), e14227. https://doi.org/10.1111/psyp.14227	117	117	0.51	22	Cooperation computer game (Monaco: What's Yours is Mine)	1	1	0	0	0	-	1	2	0			1			MB	KS		nd
17	37	2020		dr	Thornton	Thornton et al., 2020	Exposure to contact sports results in maintained performance during experimental pain.	Thornton, C., Sheffield, D., & Baird, A. (2021). Exposure to contact sports results in maintained performance during experimental pain. The Journal of Pain, 22(1), 68-75. https://doi.org/10.1016/j.jpain.2020.03.008	120	120	0.48	22.1	Tennis (hitting targets with a tennis ball)	1	0	0	0	1	Consider feelings before the test, 9 point likert with anchors of -4=threatened, 0=neither, +4=challenged	1	1					0.08	how many targets	KS	MB		nd
17	38	2020		dr	Thornton	Thornton et al., 2020	Exposure to contact sports results in maintained performance during experimental pain.	Thornton, C., Sheffield, D., & Baird, A. (2021). Exposure to contact sports results in maintained performance during experimental pain. The Journal of Pain, 22(1), 68-75. https://doi.org/10.1016/j.jpain.2020.03.008	120	120	0.48	22.1	Tennis (hitting targets with a tennis ball)	1	0	0	0	1	Consider feelings before the test, 9 point likert with anchors of -4=threatened, 0=neither, +4=challenged	1	1					0.05	time to finish reversed				nd
31	73	2018		dr	Trotman	Trotman et al., 2018	Challenge and threat states: examining cardiovascular, cognitive and affective responses to two distinct laboratory stress tasks	Trotman, G. P., Williams, S. E., Quinton, M. L., & van Zanten, J. J. V. (2018). Challenge and threat states: examining cardiovascular, cognitive and affective responses to two distinct laboratory stress tasks. International Journal of Psychophysiology, 126, 42-51. https://doi.org/10.1016/j.ijpsycho.2018.02.004	78	78	0	20	Need for speed: Underground	1	1	1	1	1	“I view the task as a threat”, “I feel threatened by the situation”	1	2					0.24	challenge reversed - better performance - lower finishing time, co reversed and tpr reversed	KS	MB		nd
31	74	2018		dr	Trotman	Trotman et al., 2018	Challenge and threat states: examining cardiovascular, cognitive and affective responses to two distinct laboratory stress tasks	Trotman, G. P., Williams, S. E., Quinton, M. L., & van Zanten, J. J. V. (2018). Challenge and threat states: examining cardiovascular, cognitive and affective responses to two distinct laboratory stress tasks. International Journal of Psychophysiology, 126, 42-51. https://doi.org/10.1016/j.ijpsycho.2018.02.004	78	78	0	20	Need for speed: Underground	1	1	1	1	1	“I view the task as a threat”, “I feel threatened by the situation”	1	2	0.304	-0.2799	0.297	0	0.1	threat - double reversed - better performance - lower finishing time	KS	MB		nd
8	14	2021		dr	Turner	Turner et al., 2021	Do challenge and threat evaluations predict netball performance and selection at trials in youth netball players?	Turner, M. J., Massie, R., Slater, M. J., & Braithwaite, E. (2021). Do challenge and threat evaluations predict netball performance and selection at trials in youth netball players? Sport, Exercise, and Performance Psychology, 10(1), 71–87. https://doi.org/10.1037/spy0000248	92	92	1	13.26	Netball	0	0	0	0	1	“How demanding do you expect the trials to be?” , “How able are you to cope with the demands of the trials?”, “the the trials are stressful”, “performing well is important to me”	1	2					0.16	demands reversed	MK	KS		nd
8	15	2021		dr	Turner	Turner et al., 2021	Do challenge and threat evaluations predict netball performance and selection at trials in youth netball players?	Turner, M. J., Massie, R., Slater, M. J., & Braithwaite, E. (2021). Do challenge and threat evaluations predict netball performance and selection at trials in youth netball players? Sport, Exercise, and Performance Psychology, 10(1), 71–87. https://doi.org/10.1037/spy0000248	92	92	1	13.26	Netball	0	0	0	0	1	“How demanding do you expect the trials to be?” , “How able are you to cope with the demands of the trials?”, “the the trials are stressful”, “performing well is important to me”	1	2					0.3	resources	MK	KS		nd
8	16	2021		dr	Turner	Turner et al., 2021	Do challenge and threat evaluations predict netball performance and selection at trials in youth netball players?	Turner, M. J., Massie, R., Slater, M. J., & Braithwaite, E. (2021). Do challenge and threat evaluations predict netball performance and selection at trials in youth netball players? Sport, Exercise, and Performance Psychology, 10(1), 71–87. https://doi.org/10.1037/spy0000248	92	92	1	13.26	Netball	0	0	0	0	1	“How demanding do you expect the trials to be?” , “How able are you to cope with the demands of the trials?”, “the the trials are stressful”, “performing well is important to me”	1	2					0.12	DRES	MK	KS		nd
27	64	2018		dr	Moore	Wood et al., 2018	The relationship between challenge and threat states and anaerobic power, core affect, perceived exertion, and self-focused attention during a competitive sprint cycling task	Wood, N., Parker, J., Freeman, P., Black, M., & Moore, L. (2018). The relationship between challenge and threat states and anaerobic power, core affect, perceived exertion, and self-focused attention during a competitive sprint cycling task. Progress in Brain Research, 240, 1-17. https://doi.org/10.1016/bs.pbr.2018.08.006	35	35	0.3714	26	Wingate anaerobic test	1	1	1	1	1	“How demanding do you expect the upcoming cycling task to be?”, “How able are you to cope with the demands of the upcoming cycling task?”	1	1	-0.067	0.04	-0.04	0	0.38		MK	MB		nd
46	115	2022		dr	Scheepers	Scheepers, & Keller, 2022	On the physiology of flow: Bridging flow theory with the biopsychosocial model of challenge and threat.	Scheepers, D., & Keller, J. (2022). On the physiology of flow: Bridging flow theory with the biopsychosocial model of challenge and threat. International Journal of Psychophysiology, 182, 119-128.	153	153	0.66	22	Tetris	1	1	1	1	1	How demanding do you expect the BBN task to be?” “How able are you to cope with the demands of the BBN task?”	1		0.106	-0.017	0.067	1	0.243
47	116	2024		dr	Bosshard	Bosshard et al., 2023	From threat to challenge—Improving medical students’ stress response and communication skills performance through the combination of stress arousal reappraisal and preparatory worked example-based learning when breaking bad news to simulated patients: Study protocol for a randomized controlled trial.	Bosshard, M., Schmitz, F. M., Guttormsen, S., Nater, U. M., Gomez, P., & Berendonk, C. (2023). From threat to challenge—Improving medical students’ stress response and communication skills performance through the combination of stress arousal reappraisal and preparatory worked example-based learning when breaking bad news to simulated patients: Study protocol for a randomized controlled trial. BM…	221	221	0.68	24.43	Breaking bad news vommunication task	1	1	1	1	1	How demanding do you expect the BBN task to be?” “How able are you to cope with the demands of the BBN task?”	1						0.2
47	117	2024		dr	Bosshard	Bosshard et al., 2023	From threat to challenge—Improving medical students’ stress response and communication skills performance through the combination of stress arousal reappraisal and preparatory worked example-based learning when breaking bad news to simulated patients: Study protocol for a randomized controlled trial.	Bosshard, M., Schmitz, F. M., Guttormsen, S., Nater, U. M., Gomez, P., & Berendonk, C. (2023). From threat to challenge—Improving medical students’ stress response and communication skills performance through the combination of stress arousal reappraisal and preparatory worked example-based learning when breaking bad news to simulated patients: Study protocol for a randomized controlled trial. BM…	182	182	0.69	22.3	Breaking bad news vommunication task	1	1	1	1	1	How demanding do you expect the BBN task to be?” “How able are you to cope with the demands of the BBN task?”	1		0.1	-0.01	0.1	1
48	118	2023		dr		Mansell, 2023	Exploring how stress mindset, irrational beliefs, and stress appraisals relate to psychological wellbeing and performance under pressure	Mansell, P. (2023). Exploring how stress mindset, irrational beliefs, and stress appraisals relate to psychological wellbeing and performance under pressure (Doctoral dissertation, University of Birmingham).	120	120	0.49	19.72	Golf putting	0	0	0	0	1	“I view the task as a challenge” “I feel threatened by the situation”	1	2					-0.057	Challenge	MK
48	119	2023		dr		Mansell, 2023	Exploring how stress mindset, irrational beliefs, and stress appraisals relate to psychological wellbeing and performance under pressure	Mansell, P. (2023). Exploring how stress mindset, irrational beliefs, and stress appraisals relate to psychological wellbeing and performance under pressure (Doctoral dissertation, University of Birmingham).	120	120	0.49	19.72	Golf putting	0	0	0	0	1	“I view the task as a challenge” “I feel threatened by the situation”	1	2					-0.088	Threat reversed	MK
49	120	2021		prof		Jamieson et al., 2021	The impact of mathematics anxiety on stress appraisals, neuroendocrine responses, and academic performance in a community college sample	Jamieson, J. P., Black, A. E., Pelaia, L. E., & Reis, H. T. (2021). The impact of mathematics anxiety on stress appraisals, neuroendocrine responses, and academic performance in a community college sample. Journal of Educational Psychology, 113(6), 1164–1176. https://doi.org/10.1037/edu0000636	478	441	0.603		Academic performance	0	0	0	0	1	A measure from the social stress literature was adapted to index stress appraisals (Beltzer et al., 2014; Jamieson et al., 2016; Mendes et al., 2007; Yeager et al., 2016). This short-form 4-item appraisal measure included two demand appraisal and two resource appraisal items.	1	1					0.35	Resource	MK	KS
49	121	2021		prof		Jamieson et al., 2021	The impact of mathematics anxiety on stress appraisals, neuroendocrine responses, and academic performance in a community college sample	Jamieson, J. P., Black, A. E., Pelaia, L. E., & Reis, H. T. (2021). The impact of mathematics anxiety on stress appraisals, neuroendocrine responses, and academic performance in a community college sample. Journal of Educational Psychology, 113(6), 1164–1176. https://doi.org/10.1037/edu0000636	478	441	0.603		Academic performance	0	0	0	0	1	A measure from the social stress literature was adapted to index stress appraisals (Beltzer et al., 2014; Jamieson et al., 2016; Mendes et al., 2007; Yeager et al., 2016). This short-form 4-item appraisal measure included two demand appraisal and two resource appraisal items.	1	1					0.28	Demand (reversed)	MK	KS
50	122	2024		dr		Sharpe et al., 2024	Reappraisal and mindset interventions on pressurised esport performance	Sharpe, B. T., Leis, O., Moore, L., Sharpe, A. T., Seymour, S., Obine, E. A., & Poulus, D. (2024). Reappraisal and mindset interventions on pressurised esport performance. Applied Psychology.	44	22	0	21.34	Esports (CS)	0	0	0	0	1	“What is your expectation of the demands of the upcoming competition?” “What is your perceived ability to cope with the demands of the upcoming competition?”	1	1					-0.234	DRES_LowAR AR time rev	MK
50	123	2024		dr		Sharpe et al., 2024	Reappraisal and mindset interventions on pressurised esport performance	Sharpe, B. T., Leis, O., Moore, L., Sharpe, A. T., Seymour, S., Obine, E. A., & Poulus, D. (2024). Reappraisal and mindset interventions on pressurised esport performance. Applied Psychology.	44	22	0	21.34	Esports (CS)	0	0	0	0	1	“What is your expectation of the demands of the upcoming competition?” “What is your perceived ability to cope with the demands of the upcoming competition?”	1	1					-0.118	DRES_LowAR Accuracy
50	124	2024		dr		Sharpe et al., 2024	Reappraisal and mindset interventions on pressurised esport performance	Sharpe, B. T., Leis, O., Moore, L., Sharpe, A. T., Seymour, S., Obine, E. A., & Poulus, D. (2024). Reappraisal and mindset interventions on pressurised esport performance. Applied Psychology.	44	22	0	21.34	Esports (CS)	0	0	0	0	1	“What is your expectation of the demands of the upcoming competition?” “What is your perceived ability to cope with the demands of the upcoming competition?”	1	1					0.057	DRES_LowControl AR time rev
50	125	2024		dr		Sharpe et al., 2024	Reappraisal and mindset interventions on pressurised esport performance	Sharpe, B. T., Leis, O., Moore, L., Sharpe, A. T., Seymour, S., Obine, E. A., & Poulus, D. (2024). Reappraisal and mindset interventions on pressurised esport performance. Applied Psychology.	44	22	0	21.34	Esports (CS)	0	0	0	0	1	“What is your expectation of the demands of the upcoming competition?” “What is your perceived ability to cope with the demands of the upcoming competition?”	1	1					-0.018	DRES_LowControl Accuracy
50	126	2024		dr		Sharpe et al., 2024	Reappraisal and mindset interventions on pressurised esport performance	Sharpe, B. T., Leis, O., Moore, L., Sharpe, A. T., Seymour, S., Obine, E. A., & Poulus, D. (2024). Reappraisal and mindset interventions on pressurised esport performance. Applied Psychology.	44	22	0	21.34	Esports (CS)	0	0	0	0	1	“What is your expectation of the demands of the upcoming competition?” “What is your perceived ability to cope with the demands of the upcoming competition?”	1	1					-0.224	DRES_HighAR AR time rev
50	127	2024		dr		Sharpe et al., 2024	Reappraisal and mindset interventions on pressurised esport performance	Sharpe, B. T., Leis, O., Moore, L., Sharpe, A. T., Seymour, S., Obine, E. A., & Poulus, D. (2024). Reappraisal and mindset interventions on pressurised esport performance. Applied Psychology.	44	22	0	21.34	Esports (CS)	0	0	0	0	1	“What is your expectation of the demands of the upcoming competition?” “What is your perceived ability to cope with the demands of the upcoming competition?”	1	1					-0.313	DRES_HighAR Accuracy
50	128	2024		dr		Sharpe et al., 2024	Reappraisal and mindset interventions on pressurised esport performance	Sharpe, B. T., Leis, O., Moore, L., Sharpe, A. T., Seymour, S., Obine, E. A., & Poulus, D. (2024). Reappraisal and mindset interventions on pressurised esport performance. Applied Psychology.	44	22	0	21.34	Esports (CS)	0	0	0	0	1	“What is your expectation of the demands of the upcoming competition?” “What is your perceived ability to cope with the demands of the upcoming competition?”	1	1					-0.013	DRES_HighControl AR time rev
50	129	2024		dr		Sharpe et al., 2024	Reappraisal and mindset interventions on pressurised esport performance	Sharpe, B. T., Leis, O., Moore, L., Sharpe, A. T., Seymour, S., Obine, E. A., & Poulus, D. (2024). Reappraisal and mindset interventions on pressurised esport performance. Applied Psychology.	44	22	0	21.34	Esports (CS)	0	0	0	0	1	“What is your expectation of the demands of the upcoming competition?” “What is your perceived ability to cope with the demands of the upcoming competition?”	1	1					-0.025	DRES_HighControl Accuracy
50	130	2024		dr		Sharpe et al., 2024	Reappraisal and mindset interventions on pressurised esport performance	Sharpe, B. T., Leis, O., Moore, L., Sharpe, A. T., Seymour, S., Obine, E. A., & Poulus, D. (2024). Reappraisal and mindset interventions on pressurised esport performance. Applied Psychology.	10	10	0.2	20.4	Esports (CS)	0	0	0	0	1	“What is your expectation of the demands of the upcoming competition?” “What is your perceived ability to cope with the demands of the upcoming competition?”	1	2					-0.05	Pre_intervention_time_reversed	MK
50	131	2024		dr		Sharpe et al., 2024	Reappraisal and mindset interventions on pressurised esport performance	Sharpe, B. T., Leis, O., Moore, L., Sharpe, A. T., Seymour, S., Obine, E. A., & Poulus, D. (2024). Reappraisal and mindset interventions on pressurised esport performance. Applied Psychology.	10	10	0.2	20.4	Esports (CS)	0	0	0	0	1	“What is your expectation of the demands of the upcoming competition?” “What is your perceived ability to cope with the demands of the upcoming competition?”	1	2					-0.177	Pre_intervention_acc	MK
50	132	2024		dr		Sharpe et al., 2024	Reappraisal and mindset interventions on pressurised esport performance	Sharpe, B. T., Leis, O., Moore, L., Sharpe, A. T., Seymour, S., Obine, E. A., & Poulus, D. (2024). Reappraisal and mindset interventions on pressurised esport performance. Applied Psychology.	10	10	0.2	20.4	Esports (CS)	0	0	0	0	1	“What is your expectation of the demands of the upcoming competition?” “What is your perceived ability to cope with the demands of the upcoming competition?”	1	2					0.189	Post_intervention_time_reversed	MK
50	133	2024		dr		Sharpe et al., 2024	Reappraisal and mindset interventions on pressurised esport performance	Sharpe, B. T., Leis, O., Moore, L., Sharpe, A. T., Seymour, S., Obine, E. A., & Poulus, D. (2024). Reappraisal and mindset interventions on pressurised esport performance. Applied Psychology.	10	10	0.2	20.4	Esports (CS)	0	0	0	0	1	“What is your expectation of the demands of the upcoming competition?” “What is your perceived ability to cope with the demands of the upcoming competition?”	1	2					0.056	Post_intervention_acc	MK
51	134	2022		dr		Simms, 2022	Organizational Stressors, Acute Illness Symptoms, and Performance among Athletes	Simms, M. (2022). Organizational Stressors, Acute Illness Symptoms, and Performance among Athletes.	34	34	0.3235	22.71	Psychomotor vigilance task	1	1	1	1	1	“how demanding was the situation you imagined”, “how able would you be to cope with the demands of the situation you imagined”	1	1	0.184	-0.114	0.156	0	0.172	Control reaction time reversed	MK
51	135	2022		dr		Simms, 2022	Organizational Stressors, Acute Illness Symptoms, and Performance among Athletes	Simms, M. (2022). Organizational Stressors, Acute Illness Symptoms, and Performance among Athletes.	34	34	0.3235	22.71	Psychomotor vigilance task	1	1	1	1	1	“how demanding was the situation you imagined”, “how able would you be to cope with the demands of the situation you imagined”	1	1	-0.224	0.187	-0.215	0	0.219	Control #errors reversed
51	136	2022		dr		Simms, 2022	Organizational Stressors, Acute Illness Symptoms, and Performance among Athletes	Simms, M. (2022). Organizational Stressors, Acute Illness Symptoms, and Performance among Athletes.	34	34	0.3235	22.71	Psychomotor vigilance task	1	1	1	1	1	“how demanding was the situation you imagined”, “how able would you be to cope with the demands of the situation you imagined”	1	1	-0.038	-0.017	-0.024	0	0.071	Selection reaction time reversed
51	137	2022		dr		Simms, 2022	Organizational Stressors, Acute Illness Symptoms, and Performance among Athletes	Simms, M. (2022). Organizational Stressors, Acute Illness Symptoms, and Performance among Athletes.	34	34	0.3235	22.71	Psychomotor vigilance task	1	1	1	1	1	“how demanding was the situation you imagined”, “how able would you be to cope with the demands of the situation you imagined”	1	1	0.305	-0.272	0.288	0	0.036	Selection #errors reversed
51	138	2022		dr		Simms, 2022	Organizational Stressors, Acute Illness Symptoms, and Performance among Athletes	Simms, M. (2022). Organizational Stressors, Acute Illness Symptoms, and Performance among Athletes.	34	34	0.3235	22.71	Psychomotor vigilance task	1	1	1	1	1	“how demanding was the situation you imagined”, “how able would you be to cope with the demands of the situation you imagined”	1	1	-0.056	0.033	-0.055	0	0.138	Goals+Development reaction time reversed
51	139	2022		dr		Simms, 2022	Organizational Stressors, Acute Illness Symptoms, and Performance among Athletes	Simms, M. (2022). Organizational Stressors, Acute Illness Symptoms, and Performance among Athletes.	34	34	0.3235	22.71	Psychomotor vigilance task	1	1	1	1	1	“how demanding was the situation you imagined”, “how able would you be to cope with the demands of the situation you imagined”	1	1	0.056	0.009	0.03	0	-0.103	Goals+Development #errors reversed	MK
52	140	2021		dr		Marr et al., 2021	Mitigating the negative effects of retrieval stress on memory: an arousal reappraisal intervention	Marr, C., Sauerland, M., Otgaar, H., Quaedflieg, C. W. E. M., & Hope, L. (2021). Mitigating the negative effects of retrieval stress on memory: an arousal reappraisal intervention. Memory, 29(3), 330–344. https://doi.org/10.1080/09658211.2021.1893750	177	177	0.82	22.03	Memory Performance	1	0	0	0	1	This task is demanding”; “This task is stressful”; “This task is distressing”; “This task is threatening”; “I am uncertain how I will perform”; “This task requires a lot of effort have the abilities to perform well”; “I have the expectations to perform well”; “Performing well is important to me”; “This task is a positive challenge”; “I am the type of person who does well on these tasks”	1	2					0.215	Threat Index (Demands/Resources), based on data from OSF
53	141	2022		dr		Conlon et al., 2022	Pulling the trigger: The effect of a 5-minute slow diaphragmatic breathing intervention on psychophysiological stress responses and pressurized pistol shooting performance	Conlon, A., Arnold, R., Preatoni, E., & Moore, L. J. (2022). Pulling the trigger: The effect of a 5-minute slow diaphragmatic breathing intervention on psychophysiological stress responses and pressurized pistol shooting performance. Journal of Sport and Exercise Psychology, 44(3), 206-219.	67	67	0.597	20.17	Shooting Performance	1	0	0	0	1	how demanding do you expect the upcoming task to be?, how able are you to cope with the demands of the upcoming task?	1	1					0.392	DRES non-pressure	MK	KS
53	142	2022		dr		Conlon et al., 2022	Pulling the trigger: The effect of a 5-minute slow diaphragmatic breathing intervention on psychophysiological stress responses and pressurized pistol shooting performance	Conlon, A., Arnold, R., Preatoni, E., & Moore, L. J. (2022). Pulling the trigger: The effect of a 5-minute slow diaphragmatic breathing intervention on psychophysiological stress responses and pressurized pistol shooting performance. Journal of Sport and Exercise Psychology, 44(3), 206-219.	67	67	0.597	20.17	Shooting Performance	1	0	0	0	1	how demanding do you expect the upcoming task to be?, how able are you to cope with the demands of the upcoming task?	1	1					0.299	DRES pressure	MK	KS
54	143	2024		dr		van Gog et al., 2024	A Motivational Perspective on (Anticipated) Mental Effort Investment: The Biopsychosocial Model of Challenge and Threat	van Gog, T., Janssen, E., Lucas, F., & Taheij, M. (2024). A Motivational Perspective on (Anticipated) Mental Effort Investment: The Biopsychosocial Model of Challenge and Threat. Educational Psychology Review, 36(2), 54.	131	72	0.7557	23.81	Problem-solving tasks ( Cognitive Reflection Test)	0	0	0	0	1	I feel a little threatened, I feel very challenged	1	2					0.04	Experiment 1 (Challenge - Positive Feedback )	MK	KS
54	144	2024		dr		van Gog et al., 2024	A Motivational Perspective on (Anticipated) Mental Effort Investment: The Biopsychosocial Model of Challenge and Threat	van Gog, T., Janssen, E., Lucas, F., & Taheij, M. (2024). A Motivational Perspective on (Anticipated) Mental Effort Investment: The Biopsychosocial Model of Challenge and Threat. Educational Psychology Review, 36(2), 54.	131	72	0.7557	23.81	Problem-solving tasks ( Cognitive Reflection Test)	0	0	0	0	1	I feel a little threatened, I feel very challenged	1	2					0.03	Experiment 1 (Threat - Positive Feedback ) reversed	MK	KS
54	145	2024		dr		van Gog et al., 2024	A Motivational Perspective on (Anticipated) Mental Effort Investment: The Biopsychosocial Model of Challenge and Threat	van Gog, T., Janssen, E., Lucas, F., & Taheij, M. (2024). A Motivational Perspective on (Anticipated) Mental Effort Investment: The Biopsychosocial Model of Challenge and Threat. Educational Psychology Review, 36(2), 54.	131	59	0.7557	23.81	Problem-solving tasks ( Cognitive Reflection Test)	0	0	0	0	1	I feel a little threatened, I feel very challenged	1	2					-0.04	Experiment 1 (Challenge - Negative Feedback)	MK	KS
54	146	2024		dr		van Gog et al., 2024	A Motivational Perspective on (Anticipated) Mental Effort Investment: The Biopsychosocial Model of Challenge and Threat	van Gog, T., Janssen, E., Lucas, F., & Taheij, M. (2024). A Motivational Perspective on (Anticipated) Mental Effort Investment: The Biopsychosocial Model of Challenge and Threat. Educational Psychology Review, 36(2), 54.	131	59	0.7557	23.81	Problem-solving tasks ( Cognitive Reflection Test)	0	0	0	0	1	I feel a little threatened, I feel very challenged	1	2					0.02	Experiment 1 (Threat - Negative Feedback ) reversed	MK	KS
54	147	2024		dr		van Gog et al., 2024	A Motivational Perspective on (Anticipated) Mental Effort Investment: The Biopsychosocial Model of Challenge and Threat	van Gog, T., Janssen, E., Lucas, F., & Taheij, M. (2024). A Motivational Perspective on (Anticipated) Mental Effort Investment: The Biopsychosocial Model of Challenge and Threat. Educational Psychology Review, 36(2), 54.	122	54	0.5245	22.89	Problem-solving tasks (Weekday problems)	0	0	0	0	1	I feel a little threatened, I feel very challenged	1	2					0.07	Experiment 2 (Challenge - Positive Feedback )	MK	KS
54	148	2024		dr		van Gog et al., 2024	A Motivational Perspective on (Anticipated) Mental Effort Investment: The Biopsychosocial Model of Challenge and Threat	van Gog, T., Janssen, E., Lucas, F., & Taheij, M. (2024). A Motivational Perspective on (Anticipated) Mental Effort Investment: The Biopsychosocial Model of Challenge and Threat. Educational Psychology Review, 36(2), 54.	122	54	0.5245	22.89	Problem-solving tasks (Weekday problems)	0	0	0	0	1	I feel a little threatened, I feel very challenged	1	2					0.17	Experiment 2 (Threat - Positive Feedback ) reversed	MK	KS
54	149	2024		dr		van Gog et al., 2024	A Motivational Perspective on (Anticipated) Mental Effort Investment: The Biopsychosocial Model of Challenge and Threat	van Gog, T., Janssen, E., Lucas, F., & Taheij, M. (2024). A Motivational Perspective on (Anticipated) Mental Effort Investment: The Biopsychosocial Model of Challenge and Threat. Educational Psychology Review, 36(2), 54.	122	68	0.5245	22.89	Problem-solving tasks (Weekday problems)	0	0	0	0	1	I feel a little threatened, I feel very challenged	1	2					0.06	Experiment 2 (Challenge - Negative Feedback )	MK	KS
54	150	2024		dr		van Gog et al., 2024	A Motivational Perspective on (Anticipated) Mental Effort Investment: The Biopsychosocial Model of Challenge and Threat	van Gog, T., Janssen, E., Lucas, F., & Taheij, M. (2024). A Motivational Perspective on (Anticipated) Mental Effort Investment: The Biopsychosocial Model of Challenge and Threat. Educational Psychology Review, 36(2), 54.	122	68	0.5245	22.89	Problem-solving tasks (Weekday problems)	0	0	0	0	1	I feel a little threatened, I feel very challenged	1	2					-0.07	Experiment 2 (Threat -Negative Feedback ) reversed	MK	KS
54	151	2024		dr		van Gog et al., 2024	A Motivational Perspective on (Anticipated) Mental Effort Investment: The Biopsychosocial Model of Challenge and Threat	van Gog, T., Janssen, E., Lucas, F., & Taheij, M. (2024). A Motivational Perspective on (Anticipated) Mental Effort Investment: The Biopsychosocial Model of Challenge and Threat. Educational Psychology Review, 36(2), 54.	167	55	0.5	27.28	Problem-solving tasks ( Cognitive Reflection Test)	0	0	0	0	1	"I am concerned that others will be disappointed in my performance" "I am looking forward to testing my knowledge, skills, and abilities"	1	2					-0.18	Experiment 3 (Challenge - Positive Feedback )	MK	KS
54	152	2024		dr		van Gog et al., 2024	A Motivational Perspective on (Anticipated) Mental Effort Investment: The Biopsychosocial Model of Challenge and Threat	van Gog, T., Janssen, E., Lucas, F., & Taheij, M. (2024). A Motivational Perspective on (Anticipated) Mental Effort Investment: The Biopsychosocial Model of Challenge and Threat. Educational Psychology Review, 36(2), 54.	167	55	0.5	27.28	Problem-solving tasks ( Cognitive Reflection Test)	0	0	0	0	1	"I am concerned that others will be disappointed in my performance" "I am looking forward to testing my knowledge, skills, and abilities"	1	2					0.22	Experiment 3 (Threat - Positive Feedback ) reversed	MK	KS
54	153	2024		dr		van Gog et al., 2024	A Motivational Perspective on (Anticipated) Mental Effort Investment: The Biopsychosocial Model of Challenge and Threat	van Gog, T., Janssen, E., Lucas, F., & Taheij, M. (2024). A Motivational Perspective on (Anticipated) Mental Effort Investment: The Biopsychosocial Model of Challenge and Threat. Educational Psychology Review, 36(2), 54.	167	49	0.5	27.28	Problem-solving tasks ( Cognitive Reflection Test)	0	0	0	0	1	"I am concerned that others will be disappointed in my performance" "I am looking forward to testing my knowledge, skills, and abilities"	1	2					0.05	Experiment 3 (Challenge - Negative Feedback)	MK	KS
54	154	2024		dr		van Gog et al., 2024	A Motivational Perspective on (Anticipated) Mental Effort Investment: The Biopsychosocial Model of Challenge and Threat	van Gog, T., Janssen, E., Lucas, F., & Taheij, M. (2024). A Motivational Perspective on (Anticipated) Mental Effort Investment: The Biopsychosocial Model of Challenge and Threat. Educational Psychology Review, 36(2), 54.	167	49	0.5	27.28	Problem-solving tasks ( Cognitive Reflection Test)	0	0	0	0	1	"I am concerned that others will be disappointed in my performance" "I am looking forward to testing my knowledge, skills, and abilities"	1	2					0.07	Experiment 3 (Threat - Negative Feedback ) reversed	MK	KS
54	155	2024		dr		van Gog et al., 2024	A Motivational Perspective on (Anticipated) Mental Effort Investment: The Biopsychosocial Model of Challenge and Threat	van Gog, T., Janssen, E., Lucas, F., & Taheij, M. (2024). A Motivational Perspective on (Anticipated) Mental Effort Investment: The Biopsychosocial Model of Challenge and Threat. Educational Psychology Review, 36(2), 54.	167	63	0.5	27.28	Problem-solving tasks ( Cognitive Reflection Test)	0	0	0	0	1	"I am concerned that others will be disappointed in my performance" "I am looking forward to testing my knowledge, skills, and abilities"	1	2					-0.02	Experiment 3 (Challenge - No feedback)	MK	KS
54	156	2024		dr		van Gog et al., 2024	A Motivational Perspective on (Anticipated) Mental Effort Investment: The Biopsychosocial Model of Challenge and Threat	van Gog, T., Janssen, E., Lucas, F., & Taheij, M. (2024). A Motivational Perspective on (Anticipated) Mental Effort Investment: The Biopsychosocial Model of Challenge and Threat. Educational Psychology Review, 36(2), 54.	167	63	0.5	27.28	Problem-solving tasks ( Cognitive Reflection Test)	0	0	0	0	1	"I am concerned that others will be disappointed in my performance" "I am looking forward to testing my knowledge, skills, and abilities"	1	2					0.03	Experiment 3 (Threat -No feedback) reversed	MK	KS
54	157	2024		dr		van Gog et al., 2024	A Motivational Perspective on (Anticipated) Mental Effort Investment: The Biopsychosocial Model of Challenge and Threat	van Gog, T., Janssen, E., Lucas, F., & Taheij, M. (2024). A Motivational Perspective on (Anticipated) Mental Effort Investment: The Biopsychosocial Model of Challenge and Threat. Educational Psychology Review, 36(2), 54.	211	70	0.5924	27.29	Problem-solving tasks (Weekday problems)	0	0	0	0	1	"I am concerned that others will be disappointed in my performance" "I am looking forward to testing my knowledge, skills, and abilities"	1	2					-0.1	Experiment 4 (Challenge - Positive Feedback )	MK	KS
54	158	2024		dr		van Gog et al., 2024	A Motivational Perspective on (Anticipated) Mental Effort Investment: The Biopsychosocial Model of Challenge and Threat	van Gog, T., Janssen, E., Lucas, F., & Taheij, M. (2024). A Motivational Perspective on (Anticipated) Mental Effort Investment: The Biopsychosocial Model of Challenge and Threat. Educational Psychology Review, 36(2), 54.	211	70	0.5924	27.29	Problem-solving tasks (Weekday problems)	0	0	0	0	1	"I am concerned that others will be disappointed in my performance" "I am looking forward to testing my knowledge, skills, and abilities"	1	2					0.13	Experiment 4 (Threat - Positive Feedback ) reversed	MK	KS
54	159	2024		dr		van Gog et al., 2024	A Motivational Perspective on (Anticipated) Mental Effort Investment: The Biopsychosocial Model of Challenge and Threat	van Gog, T., Janssen, E., Lucas, F., & Taheij, M. (2024). A Motivational Perspective on (Anticipated) Mental Effort Investment: The Biopsychosocial Model of Challenge and Threat. Educational Psychology Review, 36(2), 54.	211	70	0.5924	27.29	Problem-solving tasks (Weekday problems)	0	0	0	0	1	"I am concerned that others will be disappointed in my performance" "I am looking forward to testing my knowledge, skills, and abilities"	1	2					0	Experiment 4 (Challenge - Negative Feedback)	MK	KS
54	160	2024		dr		van Gog et al., 2024	A Motivational Perspective on (Anticipated) Mental Effort Investment: The Biopsychosocial Model of Challenge and Threat	van Gog, T., Janssen, E., Lucas, F., & Taheij, M. (2024). A Motivational Perspective on (Anticipated) Mental Effort Investment: The Biopsychosocial Model of Challenge and Threat. Educational Psychology Review, 36(2), 54.	211	70	0.5924	27.29	Problem-solving tasks (Weekday problems)	0	0	0	0	1	"I am concerned that others will be disappointed in my performance" "I am looking forward to testing my knowledge, skills, and abilities"	1	2					-0.17	Experiment 4 (Threat - Negative Feedback ) reversed	MK	KS
54	161	2024		dr		van Gog et al., 2024	A Motivational Perspective on (Anticipated) Mental Effort Investment: The Biopsychosocial Model of Challenge and Threat	van Gog, T., Janssen, E., Lucas, F., & Taheij, M. (2024). A Motivational Perspective on (Anticipated) Mental Effort Investment: The Biopsychosocial Model of Challenge and Threat. Educational Psychology Review, 36(2), 54.	211	71	0.5924	27.29	Problem-solving tasks (Weekday problems)	0	0	0	0	1	"I am concerned that others will be disappointed in my performance" "I am looking forward to testing my knowledge, skills, and abilities"	1	2					0.02	Experiment 4 (Challenge - No feedback)	MK	KS
54	162	2024		dr		van Gog et al., 2024	A Motivational Perspective on (Anticipated) Mental Effort Investment: The Biopsychosocial Model of Challenge and Threat	van Gog, T., Janssen, E., Lucas, F., & Taheij, M. (2024). A Motivational Perspective on (Anticipated) Mental Effort Investment: The Biopsychosocial Model of Challenge and Threat. Educational Psychology Review, 36(2), 54.	211	71	0.5924	27.29	Problem-solving tasks (Weekday problems)	0	0	0	0	1	"I am concerned that others will be disappointed in my performance" "I am looking forward to testing my knowledge, skills, and abilities"	1	2					0.17	Experiment 4 (Threat -No feedback) reversed	MK	KS

## Sheet: mails
ID	Ref APA	ref	Responded	Data_send	n	n performance	sex (% F)	age
1	Arthur et al., 2019	Arthur, T. G., Wilson, M. R., Moore, L. J., Wylie, L. J., & Vine, S. J. (2019). Examining the effect of challenge and threat states on endurance exercise capabilities. Psychology of Sport and Exercise, 44, 51-59. https://doi.org/10.1016/j.psychsport.2019.04.017	1	1	80	80	0.425	22.63
36	Bosshard et al., 2023	From threat to challenge-Improving medical students' stress response and communication skills performance through the combination of stress arousal reappraisal and preparatory worked example-based learning when breaking bad news to simulated patients: study protocol for a randomized controlled trial.	1	1	50	1400		20.8
49	Bottiglieri, 2024	Bottiglieri, M. (2024). How personality moderates stress in needs thwarting environments (Doctoral dissertation, Durham University).	1	1	19		0.21	23.62
2	Brimmell et al., 2018	Brimmell, J., Parker, J. K., Furley, P., & Moore, L. J. (2018). Nonverbal behavior accompanying challenge and threat states under pressure. Psychology of Sport and Exercise, 39, 90-94. https://doi.org/10.1016/j.psychsport.2018.08.003	1	1	120	1200	0.48	22.1
3	Brimmell et al., 2019	Brimmell, J., Parker, J., Wilson, M. R., Vine, S. J., & Moore, L. J. (2019). Challenge and threat states, performance, and attentional control during a pressurized soccer penalty task. Sport, Exercise, and Performance Psychology, 8(1), 63–79. https://doi.org/10.1037/spy0000147	1	1	339	339	0.622419	24.94
4	Cabral et al., 2024	Cabral, D. A. R., Parma, J. O., Morris, D. L., & Miller, M. W. (2024). Conquering pressure! The effects of mild-anxiety training on motor performance under pressure during early motor learning. Journal of Experimental Psychology: Human Perception and Performance, 50(2), 178–192. https://doi.org/10.1037/xhp0001188	1	1	123	123	0.691	23
47	Conlon et al., 2022	Conlon, A., Arnold, R., Preatoni, E., & Moore, L. J. (2022). Pulling the trigger: The effect of a 5-minute slow diaphragmatic breathing intervention on psychophysiological stress responses and pressurized pistol shooting performance. Journal of Sport and Exercise Psychology, 44(3), 206-219.	1	1	78	234	0	20
7	Crowe et al., 2020	Crowe, E. M., Moore, L. J., Harris, D. J., Wilson, M. R., & Vine, S. J. (2020). In-task auditory performance-related feedback promotes cardiovascular markers of a challenge state during a pressurized task. Anxiety, Stress, & Coping, 33(5), 497-510.	1	1	47	980	0.3265	22.5
11	Hase et al., 2019	Hase, A., Gorrie-Stone, T., & Freeman, P. (2019). Tyrosine intake and cardiovascular responses in a motivated performance situation. Sport, Exercise, and Performance Psychology, 8(1), 80–92. https://doi.org/10.1037/spy0000144	1	1	62	62	0.16	24
12	Hase et al., 2019	Hase, A., Hood, J., Moore, L. J., & Freeman, P. (2019). The influence of self-talk on challenge and threat states and performance. Psychology of Sport and Exercise, 45, 101550. https://doi.org/10.1016/j.psychsport.2019.101550	1	1	33	33	0.121212	21.58
13	Jamieson et al., 2022	Jamieson, J. P., Black, A. E., Pelaia, L. E., Gravelding, H., Gordils, J., & Reis, H. T. (2022). Reappraising stress arousal improves affective, neuroendocrine, and academic performance outcomes in community college classrooms. Journal of Experimental Psychology: General, 151(1), 197–212. https://doi.org/10.1037/xge0000893	1	1	42	42	0.1666	23.50
14	Jewiss et al., 2023	Jewiss, M., Runswick, O. R., & Greenlees, I. (2023). An examination of the challenge/threat state and sport-performance relationship while controlling for past performance. Journal of Sport and Exercise Psychology, 1(aop), 1-13. https://doi.org/10.1123/jsep.2022-0197	1	1	35	35	0.3714	26
36	Jewiss et al., 2024	Jewiss, M., Hodgson, C., & Greenlees, I. (2024). Reexamining the Association Between Preseason Challenge and Threat States and Performance Across the Season. The Sport Psychologist, 1(aop), 1-8.	1	1	42	42	0.1666	24
15	Khalaf et al., 2019	Khalaf, A., Nabian, M., Fan, M., Yin, Y., Wormwood, J., Siegel, E., ... & Ostadabbas, S. (2020). Analysis of multimodal physiological signals within and between individuals to predict psychological challenge vs. threat. Expert Systems with Applications, 140, 112890. https://doi.org/10.1016/j.eswa.2019.112890	1	1	36	36	0.527778	20.24
16	Laurin & Pellet, 2023	Laurin, R., & Pellet, J. (2023). Affective Responses Mediate the Body Language of Penalty Taker – Decision-Making Relationship from Soccer Goalkeepers. Research Quarterly for Exercise and Sport, 95(1), 227–234. https://doi.org/10.1080/02701367.2023.2189466	1	1	107	321	0.6074
37	Mansell, 2023	Mansell, P. (2023). Exploring how stress mindset, irrational beliefs, and stress appraisals relate to psychological wellbeing and performance under pressure (Doctoral dissertation, University of Birmingham).	1	1	20	20	0.4	20.8
45	Marr et al., 2021	Marr, C., Sauerland, M., Otgaar, H., Quaedflieg, C. W. E. M., & Hope, L. (2021). Mitigating the negative effects of retrieval stress on memory: an arousal reappraisal intervention. Memory, 29(3), 330–344. https://doi.org/10.1080/09658211.2021.1893750	1	1	58	58	0.3275	28
33	Moore et al., 2017	Moore, L. J., Young, T., Freeman, P., & Sarkar, M. (2018). Adverse life events, cardiovascular responses, and sports performance under pressure. Scandinavian Journal of Medicine & Science in Sports, 28(1), 340-347.	1	1	40	40	0.4	22
22	O'Brien et al., 2020	O'Brien, J., Parker, J., Moore, L., & Fryer, S. (2020). Cardiovascular and cerebral hemodynamic responses to ego depletion in a pressurized sporting task. Sport, Exercise, and Performance Psychology, 9(2), 183.	1	1	10	10	0	16.5
34	Sammy et al., 2017	Sammy, N., Anstiss, P. A., Moore, L. J., Freeman, P., Wilson, M. R., & Vine, S. J. (2017). The effects of arousal reappraisal on stress responses, performance and attention. Anxiety, Stress, & Coping, 30(6), 619-629.	1	1	30		33.3333	22.80
35	Scheepers, 2017	Scheepers, D. (2017). Intergroup status differences as challenge or threat: The role of legitimacy. Group Processes & Intergroup Relations, 20(1), 75-90.	1	1	40	40	0.3	21.14
25	Schickel et al., 2023	Schickel, M., Minkley, N., & Ringeisen, T. (2023). Performance during presentations: A question of challenge and threat responses?. Contemporary Educational Psychology, 73, 102168. https://doi.org/10.1016/j.cedpsych.2023.102168	1	1	37	37	0	17.95
26	Sharpe et al., 2024	Sharpe, B. T., Obine, E. A. C., Birch, P. D. J., Pocock, C., & Moore, L. J. (2024). Performance breakdown under pressure among esports competitors. Sport, Exercise, and Performance Psychology, 13(1), 89–109. https://doi.org/10.1037/spy0000337	1	1	83	83	0.3012	20.78
39	Sharpe et al., 2024	Trotter, M. G., Obine, E. A., & Sharpe, B. T. (2023). Self-regulation, stress appraisal, and esport action performance. Frontiers in Psychology, 14, 1265778.	1	1	107	107	0.252	24.71
42	Simms, 2022	Simms, M. (2022). Organizational Stressors, Acute Illness Symptoms, and Performance among Athletes.	1	1	60	60	1	18.24
28	Smith et al., 2022	Smith, M., Runswick, O. R., Jewiss, M., & Birch, P. (2022). Examining the theory of challenge and threat states in athletes: do predictions extend to academic performance? Educational Psychology, 42(9), 1127–1144. https://doi.org/10.1080/01443410.2022.2069229	1	1	197	197	0.29	38.4
29	Thornton et al., 2020	Thornton, C., Sheffield, D., & Baird, A. (2021). Exposure to contact sports results in maintained performance during experimental pain. The Journal of Pain, 22(1), 68-75. https://doi.org/10.1016/j.jpain.2020.03.008	1	1	73		0.526316	21
30	Trotman et al., 2018	Trotman, G. P., Williams, S. E., Quinton, M. L., & van Zanten, J. J. V. (2018). Challenge and threat states: examining cardiovascular, cognitive and affective responses to two distinct laboratory stress tasks. International Journal of Psychophysiology, 126, 42-51. https://doi.org/10.1016/j.ijpsycho.2018.02.004	1	1	9	9	0	19.89
31	Wood et al., 2018	Wood, N., Parker, J., Freeman, P., Black, M., & Moore, L. (2018). The relationship between challenge and threat states and anaerobic power, core affect, perceived exertion, and self-focused attention during a competitive sprint cycling task. Progress in Brain Research, 240, 1-17. https://doi.org/10.1016/bs.pbr.2018.08.006	1	1	95	159	62.1%	29.90
6	Chada et al., 2023	Chadha, N. J., Turner, M. J., & Slater, M. J. (2023). Examination of cognitive appraisals, irrational beliefs, and challenge and threat evaluations in the prediction of tournament affective states and performance of competitive elite Indian golfers. Stress and Health. https://doi.org/10.1002/smi.3342	1	0	114	114	0.4561	4.56
8	Dixon et al., 2019	Dixon, J. G., Jones, M. V., & Turner, M. J. (2019). The benefits of a challenge approach on match day: Investigating cardiovascular reactivity in professional academy soccer players. European Journal of Sport Science, 20(3), 375–385. https://doi.org/10.1080/17461391.2019.1629179	1	0	140	140	1	21.04
46	Gamaiunova et al., 2023	Gamaiunova, L., Brandt, P. Y., & Kliegel, M. (2023). Challenge or Threat? The Effects of the Standard and a Second-Generation Mindfulness Intervention with Buddhist Practices on Cognitive Appraisals of Stress: Secondary Analysis of a Randomized Controlled Experiment Performed in Switzerland. Journal of Religion and Health, 1-20.	1	0
17	McGreary et al., 2020	McGreary, M., Eubank, M., Morris, R., & Whitehead, A. (2020). Thinking aloud: Stress and coping in junior cricket batsmen during challenge and threat states. Perceptual and Motor Skills, 127(6), 1095-1117. https://doi.org/10.1177/0031512520938911	1	0
18	Miller et al., 2021	Miller, A. J., Slater, M. J., & Turner, M. J. (2021). Shared identity content between leader and follower influences intentional mobilization and challenge and threat states. Psychology of Sport and Exercise, 54, 101914. https://doi.org/10.1016/j.psychsport.2021.101914	1	0
19	Miller et al., 2021	Miller, A. J., Slater, M. J., & Turner, M. J. (2021). The influence of identity leadership principles on followers' challenge and threat states and motor performance. Psychology of Sport and Exercise, 54, 101909. https://doi.org/10.1016/j.psychsport.2021.101909	1	0
27	Slater et al., 2018	Slater, M. J., Turner, M. J., Evans, A. L., & Jones, M. V. (2018). Capturing hearts and minds: The influence of relational identification with the leader on followers’ mobilization and cardiovascular reactivity. The Leadership Quarterly, 29(3), 379–388. doi:10.1016/j.leaqua.2017.08.003	1	0
38	Trotter et al., 2023	Trotter, M. G., Obine, E. A., & Sharpe, B. T. (2023). Self-regulation, stress appraisal, and esport action performance. Frontiers in Psychology, 14, 1265778.	1	0
5	Carenzo et al., 2020	Carenzo, L., Braithwaite, E. C., Carfagna, F., Franc, J., Ingrassia, P. L., Turner, M. J., ... & Jones, M. V. (2020). Cognitive appraisals and team performance under stress: a simulation study. Medical Education, 54(3), 254-263. https://doi.org/10.1111/medu.14050	0	0
48	Deshayes et al., 2019	Deshayes, M., Clément-Guillotin, C., & Zory, R. (2019). “Men are better than women!” the positive effect of a negative stereotype toward women on a self-paced cycling exercise. Journal of sport and exercise psychology, 41(4), 242-250.	0	0
9	Donnan et al., 2022	Donnan, K. J., Williams, E. L., & Stanger, N. (2022). The effect of exercise-induced fatigue and heat exposure on soccer-specific decision-making during high-intensity intermittent exercise. PLoS One, 17(12), e0279109. https://doi.org/10.1371/journal.pone.0279109	0	0
43	Gu et al., 2022	Gu, Y., Ocampo, J. M., Algoe, S. B., & Oveis, C. (2022). Gratitude expressions improve teammates’ cardiovascular stress responses. Journal of Experimental Psychology: General, 151(12), 3281.	0	0
10	Gurera & Isaacowitz, 2022	Gurera, J. W., & Isaacowitz, D. M. (2022). Arousal reappraisal in younger and older adults. Psychology and Aging, 37(3), 350–356. https://doi.org/10.1037/pag0000674	0	0
20	Moe & Putwain, 2020	Moè, A., & Putwain, D. W. (2020). An evaluative message fosters mathematics performance in male students but decreases intrinsic motivation in female students. Educational Psychology, 40(8), 941–960. https://doi.org/10.1080/01443410.2020.1730767	0	0
21	Mulvenna et al., 2020	Mulvenna, M., Adie, J. W., Sage, L. D., Wilson, N. E., & Howat, D. (2020). Approach-achievement goals and motivational context on psycho-physiological functioning and performance among novice basketball players. Psychology of Sport and Exercise, 51, 101714. https://doi.org/10.1016/j.psychsport.2020.101714	0	0
23	Petzel & Casad, 2022	Petzel, Z. W., & Casad, B. J. (2020). Take a Chance on STEM: Risk-Taking Buffers Negative Effects of Stereotype Threat. The Journal of Experimental Education, 90(3), 656–672. https://doi.org/10.1080/00220973.2020.1848766	0	0
24	Rossato et al., 2018	Rossato, C. J., Uphill, M. A., Swain, J., & Coleman, D. A. (2018). The development and preliminary validation of the Challenge and Threat in Sport (CAT-Sport) Scale. International Journal of Sport and Exercise Psychology, 16(2), 164-177. https://doi.org/10.1080/1612197X.2016.1182571	0	0
41	Vallerand et al., 2022	Vallerand RJ, Paquette V and Richard C (2022) The Role of Passion in Psychological and Cardiovascular Responses: Extending the Field of Passion and Positive Psychology in New Directions. Front. Psychol. 12:744629. doi: 10.3389/fpsyg.2021.744629	0	0
			37	29
				0.783784

## Sheet: table1
ID	Ref_APA	n	n_performance	sex_percent_F	age	Performance category	Cardio_before0_during1	CO	TPR	CTI	Cogni	RoB
1	Arthur et al., 2019 (Study 1)	19	38	0.21	23.62	Indoor cycling	0	1	1	1	0	1
2	Arthur et al., 2019 (Study 2)	18	18	0.33	23.05	Indoor cycling	0	1	1	1	0	1
3	Baumgartner & Schneider, 2023	95	95	0.48	31.8	Math	1	1	1	0	1	1
4	Behnke et al., 2020	82	82	0	19.47	Esports	1	1	0	0	1	1
5	Behnke et al., 2022	241	1205	0	23.63	Esports	1	1	0	0	1	1
6	Behnke et al., 2024	300	2400	0	21.95	Esports	0 & 1	1	1	1	1	1
7	Bosshard et al., 2023	221	221	0.68	24.43	Communication	1	1	1	1	1	-
8	Brimmell et al., 2019	42	42	0.1666	23.5	Soccer	0	1	1	1	1	1
9	Cabral et al., 2024	80	80	0.425	22.63	Golf	NA	0	0	0	1	1
10	Carenzo et al., 2020	95	159	0.621	29.9	Medical test	NA	0	0	0	1	1
11	Conlon et al., 2022	67	134	59.7%	20.17	Shooting	-	0	0	0	1	1
12	Crowe et al., 2020	39	78	0.37	20.85	visual search task	0	1	1	1	0	1
13	Dixon et al., 2019	37	37	0	17.95	Soccer	0	0	0	1	0	1
14	Gurera & Isaacowitz, 2022 (Older)	47	47	0.468085	72	Math	0	1	0	0	1	1
15	Gurera & Isaacowitz, 2022 (Younger)	73	73	0.526316	21	Math	0	1	0	0	1	1
16	Hangen et al., 2019	264	264	0.7576	19.9	Math	0	1	1	1	0	1
17	Hase et al., 2019a	49	192	0.3265	22.5	Throwing	0	1	1	1	1	1
18	Hase et al., 2019b	62	123	0.16	24	Dart	0	1	1	1	1	1
19	Hase et al., in preparation a	46	92	0.6087	15.89	Trampoline	NA	0	0	0	1	1
20	Hase et al., in preparation b	33	375	0.0909	23.06	Math	0	1	1	1	1	2
21	Jamieson et al., 2021	478	441	60.3%	24.16	Academic performance	-	0	0	0	1	1
22	Jamieson et al., 2022	339	339	0.622419	24.94	Academic performance	NA	0	0	0	1	2
23	Jewiss et al., 2023 (Study 1)	45	38	0	25	Cricket	0	1	1	1	0	1
24	Jewiss et al., 2023 (Study 2)	40	320	0.35	22	Cricket	0	1	1	1	0	1
25	Jewiss et al., 2024	38	38	0	23	Cricket	0	1	1	1	0	1
26	Journault et al., in preparation	308	909	0.59		Academic performance	NA	0	0	0	1	-
27	Khalaf et al., 2020	107	214	0.6074	24.8	Math	1	1	1	1	1	2
28	Laurin & Pellet, 2023	50	1400		20.8	Soccer	NA	0	0	0	1	1
29	Lee et al., 2019	499	499	0.52	14.2	Academic performance	NA	0	0	0	1	2
30	Malkoc et al., 2023	428	428	0.741	24.28	Academic performance	NA	0	0	0	1	2
31	Mansell, 2023	120	120	0.49	19.72	Golf putting	-	0	0	0	1	2
32	Marr et al., 2021	177	177	0.82	22.03	Memory Task	-	0	0	0	1	2
33	Miller et al., 2021a	120	120	0.391667	22.215	Throwing	0	0	0	1	0	1
34	Miller et al., 2021b (Study 1)	80	80	0.3	21.14	Throwing	0	0	0	1	0	1
35	Miller et al., 2021b (Study 2)	120	120	0.5	22.62	Throwing	0	0	0	1	0	1
36	Moe & Putwain, 2020	60	60	0.5	18.24	Math	NA	0	0	0	1	2
37	Moore et al., 2018	100	100	0.36	21.94	Dart	0	1	1	1	1	1
38	Mosley et al., 2018	49	3675	0.5714	24.1	Working memory task	NA	0	0	0	1	1
39	Mulvenna et al., 2023	324	324	0.66	45.4	Running	NA	0	0	0	1	2
40	O'Brien et al., 2022	58	58	0.3275	28	Muscular Endurance	0	1	1	1	1	2
41	Petzel & Casad, 2022	140	140	1	21.04	Math	1	1	1	1	0	2
42	Sammy et al., 2017	54	54	0.39	21.72	Dart	0	1	1	1	1	1
43	Scheepers & Keller, 2022	153	153	0.66	22	Tetris	1	1	1	1	1	1
44	Scheepers, 2017	104	103	1	21	Pattern recognition task	1	0	0	1	0	1
45	Schickel et al., 2023	123	123	0.691	23	Presentation performance	NA	0	0	0	1	3
46	Sharpe et al., 2024a (Study 1)	28	28	0.107143	22.01	Esports	NA	0	0	0	1	1
47	Sharpe et al., 2024a (Study 1)	33	33	0.121212	21.58	Esports	NA	0	0	0	1	1
48	Sharpe et al., 2024a (Study 2)	57	57	0.333333	19.56	Esports	NA	0	0	0	1	1
49	Sharpe et al., 2024b (Study 1)	44	88	0	21.34	Esports	-	0	0	0	1	1
50	Sharpe et al., 2024b (Study 2)	10	20	0.2	20.40	Esports	-	0	0	0	1	2
51	Simms, 2022	34	102	0.3235	22.71	Psychomotor vigilance task	0	1	1	1	1	1
52	Slater et al., 2018	83	83	0.3012	20.78	Math	1	0	0	1	0	1
53	Smith et al., 2022	36	36	0.527778	20.24	Presentation performance	0	1	1	1	0	2
54	Snijdewint & Scheepers, 2023	117	117	0.51	22	Cooperation computer game	1	1	0	0	0	2
55	Thornton et al., 2020	120	120	0.48	22.1	Tennis	NA	0	0	0	1	1
56	Trotman et al., 2018	78	78	0	20	Esports	1	1	1	1	1	2
57	Turner et al., 2021	92	92	1	13.26	Netball	NA	0	0	0	1	2
58	van Gog et al., 2024 (Study 1)	131	131	0.7557	23.81	Problem-solving tasks	-	0	0	0	1	2
59	van Gog et al., 2024 (Study 2)	122	122	0.5245	22.89	Problem-solving tasks	-	0	0	0	1	2
60	van Gog et al., 2024 (Study 3)	167	167	0.5	27.28	Problem-solving tasks	-	0	0	0	1	2
61	van Gog et al., 2024 (Study 4)	211	211	0.5924	27.29	Problem-solving tasks	-	0	0	0	1	2
62	Wood et al., 2018	35	35	0.3714	26	Indoor cycling	0	1	1	1	1	1

## Sheet: Steps 1-3 Maciej
Database (1=Psycinfo+Medline, 2=Sportdiscus, 3=Web of Science)	Article Title	Decision Step 1 (czy jest fizjo i performance, czy jest chal/threat self report i performance	Explanation	Abstract	Decision Step 2 (	Explanation	Decision Step 3	Explanation	DOI	Author	Journal Title	ISSN	ISBN	Publication Date	Volume	Issue	First Page	Page Count	Accession Number	Publisher	Doctype	Subjects	Keywords	PLink
1	A Theory of Challenge and Threat States in Athletes: A Revised Conceptualization.	EXCLUDE	Tylko teoria	The Theory of Challenge and Threat States in Athletes (TCTSA) provides a psychophysiological framework for how athletes anticipate motivated performance situations. The purpose of this review is to discuss how research has addressed the 15 predictions made by the TCTSA, to evaluate the mechanisms underpinning the TCTSA in light of the research that has emerged in the last 10 years, and to inform …		.		.	10.3389/fpsyg.2020.00126	Meijen C; Turner M; Jones MV; Sheffield D; McCarthy P	Frontiers in psychology	1664-1078		2020 Feb 06	11		126		32116930	Frontiers Research Foundation	Journal Article			https://search.ebscohost.com/login.aspx?direct=true&db=cmedm&AN=32116930&site=ehost-live
1	Acute biopsychosocial stress responses in mindfulness meditators and non-meditators: The mediating role of closeness.	INCLUDE	Fizjo (cardiovascular reactivity) i performance	Objectives Applying the biopsychosocial model of challenge and threat, the present research investigated the differential cognitive, affective, behavioral, and psychophysiological responses of experienced mindfulness meditation practitioners and non-meditators in response to an acute laboratory stressor. We also tested whether perceptions of closeness link mindfulness practice with experiencing c…	INCLUDE	CAT self report/physio & performance	INCLUDE	.	10.1007/s12671-023-02146-z	Baumgartner, Jennifer N.; Schneider, Tamera R.	Mindfulness	18688527		20230601	14	6	1435	11	2023-77850-001	Springer	Journal Article	Biopsychosocial Approach; Cardiovascular Reactivity; Cognitive Appraisal; Experience Level; Stress Reactions; Positive Emotions; Mindfulness Meditation; Adulthood (18 yrs & older); Male; Female		https://search.ebscohost.com/login.aspx?direct=true&db=psyh&AN=2023-77850-001&site=ehost-live
1	Affective Responses Mediate the Body Language of Penalty Taker - Decision-Making Relationship from Soccer Goalkeepers.	INCLUDE	chal/threat self report (participants' cognitive appraisal) i performance (quality of their decision-making )	Purpose: Previous studies have shown that penalty-takers' body language affects the impressions that goalkeepers form about them and their anticipation performance. This research aimed to replicate these results and test the mediating effect of threat/challenge responses on the relationship between impression formation and the quality of goalkeeper decision-making. Methods and Results: We report …	INCLUDE	CAT self report/physio & performance	INCLUDE	.	10.1080/02701367.2023.2189466	Laurin R; Pellet J	Research quarterly for exercise and sport	2168-3824		2024 Mar	95	1	227		37327491	American Alliance For Health, Physical Education, Recreation, And Dance	Journal Article	Soccer physiology; Humans; Kinesics; Emotions		https://search.ebscohost.com/login.aspx?direct=true&db=cmedm&AN=37327491&site=ehost-live
1	An Ego-Involving Motivational Climate Can Trigger Inflammation, a Threat Appraisal, and Basic Psychological Need Frustration in an Achievement Context.	INCLUDE	chal/threat self report (challenge and threat appraisals) i performance (żonglowanie)	In this experimental investigation, male college students (N = 56; Mage = 19.95 years) who did not yet know how to juggle were randomly assigned to a 30-min instructional juggling session with either a caring, task-involving climate or an ego-involving climate. An inflammatory response to psychosocial stress was assessed via salivary interleukin-6 prior to (t = 0) and following (t = +30, +45, +60…	INCLUDE	CAT self report/physio & performance	EXCLUDE	Registration	10.1123/jsep.2023-0104	Hogue CM	Journal of sport & exercise psychology	1543-2904		2024 Jan 19	46	1	34		38242101	North American Society for the Psychology of Sport and Physical Activity	Journal Article	Goals; Frustration; Male; Humans; Motivation; Inflammation; Ego		https://search.ebscohost.com/login.aspx?direct=true&db=cmedm&AN=38242101&site=ehost-live
1	An Entity Theory of Intelligence Predicts Higher Cortisol Levels When High School Grades Are Declining.	INCLUDE	.chal/threat self report i performance (oceny)	Grades often decline during the high school transition, creating stress. The present research integrates the biopsychosocial model of challenge and threat with the implicit theories model to understand who shows maladaptive stress responses. A diary study measured declines in grades in the first few months of high school: salivary cortisol (N = 360 students, N = 3,045 observations) and daily stre…	INCLUDE	CAT self report/physio & performance	INCLUDE	.	10.1111/cdev.13116	Lee HY; Jamieson JP; Miu AS; Josephs RA; Yeager DS	Child development	1467-8624		2019 Nov	90	6	e849		29992534	Blackwell Publishers	Journal Article	Academic Performance; Adaptation, Psychological physiology; Hydrocortisone metabolism; Intelligence physiology; Psychological Theory; Stress, Psychological metabolism; Students; Adolescent; Female; Humans; Male; Schools		https://search.ebscohost.com/login.aspx?direct=true&db=cmedm&AN=29992534&site=ehost-live
1	An evaluative message fosters mathematics performance in male students but decreases intrinsic motivation in female students.	INCLUDE	chal/threat self report i performance	This study contrasted the effects of two task messages, evaluative or non-evaluative, on mathematics performance, affect, and intrinsic task motivation. One hundred-twenty secondary-school students aged 17–21 years were delivered one of the two messages, or assigned to a control condition, before completing a mathematics task, measures of message appraisals (challenge and threat), affect (pleasan…	INCLUDE	CAT self report/physio & performance	INCLUDE	.	10.1080/01443410.2020.1730767	Moè, Angelica; Putwain, David W.	Educational Psychology	01443410		20200901	40	8	941	20	2020-16994-001	Taylor & Francis	Journal Article	Academic Achievement Motivation; Intrinsic Motivation; Mathematics; Mathematics Achievement; Messages; Dominance; Physiological Arousal; Students; Threat; Adolescence (13-17 yrs); Adulthood (18 yrs & older); Young Adulthood (18-29 yrs); Male; Female		https://search.ebscohost.com/login.aspx?direct=true&db=psyh&AN=2020-16994-001&site=ehost-live
1	An Examination of the Challenge/Threat State and Sport-Performance Relationship While Controlling for Past Performance.	INCLUDE	fizjo (cardiovascular correlates... ) i performance (predicted cricket batting performance) ,	A challenge state is associated with superior performance compared to a threat state in a variety of performance domains (e.g., sport, aviation, education). However, in the challenge and threat (C/T) literature, between-subjects variability in past performance is often inconsistently controlled for. Here, we aimed to investigate the effects of C/T states on performance using two methods to contro…	INCLUDE	CAT self report/physio & performance	INCLUDE	.	10.1123/jsep.2022-0197	Jewiss M; Runswick OR; Greenlees I	Journal of sport & exercise psychology	1543-2904		2023 Jul 18	45	4	195		37463666	North American Society for the Psychology of Sport and Physical Activity	Journal Article	Sports; Golf; Humans; Athletes		https://search.ebscohost.com/login.aspx?direct=true&db=cmedm&AN=37463666&site=ehost-live
1	Approach-achievement goals and motivational context on psycho-physiological functioning and performance among novice basketball players.	INCLUDE	Fizjo (HR, systolic BP itd.) i performance	Objectives: Drawing from an integrated motivational model (Vansteenkiste, Lens, Elliot, Soenens, & Mouratidis, 2014), this study tested the impact of induced approach-based achievement goal states under different motivational contexts on the psycho-physiological functioning and motor task performance of novice basketball players. Design: A 3 × 2 (Goal [task-/self-/other-approach] x Context [auton…	INCLUDE	CAT eval &performance	INCLUDE	.	10.1016/j.psychsport.2020.101714	Mulvenna, Mairi; Adie, James W.; Sage, Luke D.; Wilson, Nigel E.; Howat, Douglas	Psychology of Sport and Exercise	14690292		20201101	51				2020-77264-001	Elsevier Science	Journal Article	Achievement; Athletes; Basketball; Goals; Heart Rate; Achievement Motivation; Anxiety; Cardiovascular Reactivity; Motor Skills; Physiological Stress; Psychological Stress; Test Construction; Well Being; Task; Adulthood (18 yrs & older); Male; Female		https://search.ebscohost.com/login.aspx?direct=true&db=psyh&AN=2020-77264-001&site=ehost-live
1	Arousal reappraisal in younger and older adults.	INCLUDE	fizjo i performance	Prior research suggests individuals can reappraise autonomic arousal under stress to improve performance. However, it is unclear whether arousal reappraisal effects are apparent at all ages. Seventy-three younger and 47 older adults received guided instruction to be in a state of challenge or threat while completing a mental arithmetic task. In addition to reporting on coping appraisals during th…	INCLUDE	CAT self report/physio & performance	INCLUDE	.	10.1037/pag0000674	Gurera JW; Isaacowitz DM	Psychology and aging	1939-1498		2022 May	37	3	350		35084896	American Psychological Association	Journal Article	Aging; Arousal physiology; Aged; Humans; Task Performance and Analysis		https://search.ebscohost.com/login.aspx?direct=true&db=cmedm&AN=35084896&site=ehost-live
1	Assessing lifetime stressor exposure in sport performers: Associations with trait stress appraisals, health, well-being, and performance.	INCLUDE	chal/threat self report i performance :Furthermore, we examined whether trait-like tendencies to appraise stressful situations as a challenge or threat mediated the association between lifetime stressor exposure and health, well-being, and performance.	Research has found that greater lifetime stressor exposure increases the risk for mental and physical health problems. Despite this, few studies have examined how stressors occurring over the entire lifespan affect sport performers' health, well-being, and performance, partly due to the difficulty of assessing lifetime stressor exposure. To address this issue, we developed a sport-specific stress…	EXCLUDE	subjective performance		.	10.1016/j.psychsport.2021.102078	McLoughlin E; Arnold R; Fletcher D; Spahr CM; Slavich GM; Moore LJ	Psychology of sport and exercise	1469-0292		2022 Jan	58				34776790	Elsevier	Journal Article			https://search.ebscohost.com/login.aspx?direct=true&db=cmedm&AN=34776790&site=ehost-live
1	Backlash against counter‐stereotypical leader emotions and the role of follower affect in leader evaluations.	INCLUDE	chal/threat self report i performance: pytanie czy reasoning task ma obiektywny wynik	The goal of this research was to replicate findings related to followers’ negative evaluations of leaders expressing counter‐stereotypical emotions (e.g., females displaying anger, males displaying sadness). Drawing on predictions of the Challenge versus Threat model, this research also extended those findings by examining whether follower positive and negative affects mediated the relationship b…	EXCLUDE	No CAT data		.	10.1111/jasp.12778	Raymondie, Romain A.; Steiner, Dirk D.	Journal of Applied Social Psychology	00219029		20220801	52	8	676	17	2021-55650-001	Wiley-Blackwell Publishing Ltd.	Journal Article	Emotions; Leadership; Management Personnel; Stereotyped Attitudes; Negative Emotions; Anger; Feedback; Human Sex Differences; Personalization; Positive Emotions; Avatars; Adolescence (13-17 yrs); Adulthood (18 yrs & older); Young Adulthood (18-29 yrs); Thirties (30-39 yrs); Middle Age (40-64 yrs); Aged (65 yrs & older); Male; Female		https://search.ebscohost.com/login.aspx?direct=true&db=psyh&AN=2021-55650-001&site=ehost-live
1	Blunted cardiovascular reactivity may serve as an index of psychological task disengagement in the motivated performance situations.	INCLUDE	fizjo i performance	Challenge and threat models predict that once individuals become engaged with performance, their evaluations and cardiovascular response determine further outcomes. Although the role of challenge and threat in predicting performance has been extensively tested, few studies have focused on task engagement. We aimed to investigate task engagement in performance at the psychological and physiologica…	EXCLUDE	No CAT data		.	10.1038/s41598-021-97670-0	Behnke M; Hase A; Kaczmarek LD; Freeman P	Scientific reports	2045-2322		2021 Sep 10	11	1	18083		34508160	Nature Publishing Group	Journal Article	Cardiovascular Physiological Phenomena; Motivation; Physical Functional Performance; Psychomotor Performance; Stress, Psychological; Adolescent; Adult; Blood Pressure; Female; Heart Rate; Humans; Male; Social Participation; Young Adult		https://search.ebscohost.com/login.aspx?direct=true&db=cmedm&AN=34508160&site=ehost-live
1	Capitalizing on appraisal processes to improve affective responses to social stress.	EXCLUDE	Brak performance	Regulating affective responses to acute stress has the potential to improve health, performance, and well-being outcomes. Using the biopsychosocial (BPS) model of challenge and threat as an organizing framework, we review how appraisals inform affective responses and highlight research that demonstrates how appraisals can be used as regulatory tools. Arousal reappraisal, specifically, instructs i…		.		.	10.1177/1754073917693085	Jamieson, Jeremy P.; Hangen, Emily J.; Lee, Hae Yeon; Yeager, David S.	Emotion Review	17540739		20180101	10	1	30	10	2018-07844-004	Sage Publications	Journal Article	Health Care Psychology; Social Stress; Well Being		https://search.ebscohost.com/login.aspx?direct=true&db=psyh&AN=2018-07844-004&site=ehost-live
1	Capturing hearts and minds: The influence of relational identification with the leader on followers' mobilization and cardiovascular reactivity.	INCLUDE	Brak performance	The influence of relational identification (RI) on leadership processes and the effects of social identity leadership on followers' responses to stress have received scant theoretical and research attention. The present research advances theoretical understanding by testing the assertion that high RI with the leader drives follower mobilization of effort and psychophysiological responses to stres…	INCLUDE	.	INCLUDE	.	10.1016/j.leaqua.2017.08.003	Slater, Matthew J.; Turner, Martin J.; Evans, Andrew L.; Jones, Marc V.	The Leadership Quarterly	10489843		20180601	29	3	379	10	2017-37156-001	Elsevier Science	Journal Article	Cardiovascular Reactivity; Leadership; Social Identity; Social Mobility; Identification; Followership; Adulthood (18 yrs & older); Male; Female		https://search.ebscohost.com/login.aspx?direct=true&db=psyh&AN=2017-37156-001&site=ehost-live
1	Cardiovascular and cerebral hemodynamic responses to ego depletion in a pressurized sporting task.	INCLUDE	fizjo/chal/threat self report i performance	This study examined the effects of ego depletion on challenge and threat states and cerebral hemodynamic responses to a pressurized muscular endurance task requiring self-control. Following the ethical approval, 58 participants (39 male, 19 female; Mage = 28 years, SD = 12) were randomly assigned to either an experimental or a control group. Participants then completed self-report measures of tra…	INCLUDE	CAT self report/physio & performance	INCLUDE	.	10.1037/spy0000199	O'Brien, Jessica; Parker, John; Moore, Lee; Fryer, Simon	Sport, Exercise, and Performance Psychology	21573905	9781433893605	20200501	9	2	183	14	2019-79768-001	Educational Publishing Foundation	Journal Article	Cerebral Blood Flow; Ego; Endurance; Self-Control; Stress; Blood Flow; Self-Regulation; Threat; Adulthood (18 yrs & older); Male; Female		https://search.ebscohost.com/login.aspx?direct=true&db=psyh&AN=2019-79768-001&site=ehost-live
1	Cardiovascular and self-regulatory consequences of SES-based social identity threat.	EXCLUDE	Sfaszowane dane	[Retraction notice: A retraction for this article was reported in Vol 47(1) of Personality and Social Psychology Bulletin (see record [rid]2020-98060-011[/rid]). This article is being retracted at the request of all of the authors. The first author of the paper, Abdiel J. Flores, contacted the journal on his own initiative to inform it that he falsified data in the paper. He altered specific data…		.		.	10.1177/0146167218795157	Flores, Abdiel J.; Chavez, Tanya A.; Bolger, Niall; Casad, Bettina J.	Personality and Social Psychology Bulletin	01461672		20190501	45	5	700	15	2019-19332-003	Sage Publications	Journal Article	Cardiovascular Reactivity; Self-Control; Social Identity; Socioeconomic Status; Threat; Problem Solving; Self-Regulation; Stereotyped Attitudes; Students; Test Construction; Adulthood (18 yrs & older); Young Adulthood (18-29 yrs); Thirties (30-39 yrs); Middle Age (40-64 yrs); Male; Female		https://search.ebscohost.com/login.aspx?direct=true&db=psyh&AN=2019-19332-003&site=ehost-live
1	'Cardiovascular and self-regulatory consequences of SES-based social identity threat': Retraction notice.	EXCLUDE	Sfaszowane dane	Reports the retraction of 'Cardiovascular and self-regulatory consequences of SES-based social identity threat' by Abdiel J. Flores, Tanya A. Chavez, Niall Bolger and Bettina J. Casad (Personality and Social Psychology Bulletin, 2019[May], Vol 45[5], 700-714). This article is being retracted at the request of all of the authors. The first author of the paper, Abdiel J. Flores, contacted the journ…		.		.	10.1177/0146167220973962	Flores, Abdiel J.; Chavez, Tanya A.; Bolger, Niall; Casad, Bettina J.	Personality and Social Psychology Bulletin	01461672		20210101	47	1	161	1	2020-98060-011	Sage Publications	Retraction	Cardiovascular Reactivity; Self-Control; Social Identity; Socioeconomic Status; Threat; Problem Solving; Self-Regulation; Stereotyped Attitudes; Students; Test Construction		https://search.ebscohost.com/login.aspx?direct=true&db=psyh&AN=2020-98060-011&site=ehost-live
1	Challenge and threat appraisals in high school science: Investigating the roles of psychological and physiological factors.	INCLUDE	fizjo i performance	While completing a science test and science survey, 155 high school students wore a biometric wristband (measuring electrodermal activity; EDA) and self-reported their science self-efficacy and science anxiety. Adopting a challenge-threat appraisal perspective and latent profile analysis, we explored how students were psychologically (self-efficacy, anxiety) and physiologically (EDA) oriented to …	EXCLUDE	No CAT data		.	10.1080/01443410.2021.1887456	Martin, Andrew J.; Kennett, Roger; Pearson, Joel; Mansour, Marianne; Papworth, Brad; Malmberg, Lars-Erik	Educational Psychology	01443410		20210601	41	5	618	22	2021-22380-001	Taylor & Francis	Journal Article	Anxiety; Galvanic Skin Response; High School Education; High School Students; Physiological Arousal; Science Education; Self-Efficacy; Threat; Childhood (birth-12 yrs); School Age (6-12 yrs); Adolescence (13-17 yrs); Male; Female		https://search.ebscohost.com/login.aspx?direct=true&db=psyh&AN=2021-22380-001&site=ehost-live
1	Challenge and threat states, performance, and attentional control during a pressurized soccer penalty task.	INCLUDE	fizjo/chal/threat self report i performance	The integrative framework of stress, attention, and visuomotor performance was developed to explain the benefits of responding to competitive pressure with a challenge rather than a threat state. However, the specific predictions of this framework have not been tested. Forty-two participants completed 2 trials of a pressurized soccer penalty task. Before the first trial, challenge and threat stat…	INCLUDE	CAT self report/physio & performance	INCLUDE	.	10.1037/spy0000147	Brimmell, Jack; Parker, John; Wilson, Mark R.; Vine, Samuel J.; Moore, Lee J.	Sport, Exercise, and Performance Psychology	21573905	9781433892400	20190201	8	1	63	17	2018-56865-001	Educational Publishing Foundation	Journal Article	Cardiovascular Reactivity; Cognitive Appraisal; Evaluation; Psychophysiology; Stress; Athletic Performance; Attention; Soccer; Test Construction; Threat; Cognitive Control; Adulthood (18 yrs & older); Male; Female		https://search.ebscohost.com/login.aspx?direct=true&db=psyh&AN=2018-56865-001&site=ehost-live
1	Challenge and threat: A critical review of the literature and an alternative conceptualization.	INCLUDE	In sum, this paper provides a significant theoretical, empirical, and practical contribution to our understanding of challenge and threat (in sport). Myślę, że warto chociaż zajrzeć	In this article, the authors describe a new theory, the Evaluative Space Approach to Challenge and Threat (ESACT). Prompted by the Biopsychosocial model of challenge and threat (BPS: Blascovich and Tomaka, 1996) and the development of the Theory of Challenge and Threat States in Athletes (Jones et al., 2009), recent years have witnessed a considerable increase in research examining challenge and …	EXCLUDE			.	10.3389/fpsyg.2019.01255	Uphill, Mark A.; Rossato, Claire J. L.; Swain, Jon; O'Driscoll, Jamie	Frontiers in Psychology	16641078		20190702	10				2019-41115-001	Frontiers Media S.A.	Journal Article	Cognitive Appraisal; Concept Formation; Sports; Stress; Threat; Athletes; Biopsychosocial Approach; Emotional Responses; Neurobiology		https://search.ebscohost.com/login.aspx?direct=true&db=psyh&AN=2019-41115-001&site=ehost-live
1	Challenge or threat? Exploring the dual effects of temporal social comparison on employee workplace coping behaviors.	EXCLUDE	Brak performance	The extant literature has indicated that comparison with high-performers could lead to negative emotions and behaviors among colleagues (including superiors). In contrast, other researchers also demonstrated that comparison can effectively motivate low-performance employees to work hard. In this study, we apply the temporal dimension to social comparison to explore how temporal social comparison …		.		.	10.1007/s12144-022-02999-y	Zhou, Jinfan; Zhan, Yuanfang; Cheng, Huan; Zhang, Guanglei	Current Psychology: A Journal for Diverse Perspectives on Diverse Psychological Issues	10461310		20220326					2022-49429-001	Springer	Journal	No terms assigned		https://search.ebscohost.com/login.aspx?direct=true&db=psyh&AN=2022-49429-001&site=ehost-live
1	Characteristics of challenging situations: Two policy-capturing studies.	EXCLUDE	Brak performance	Purpose: Although the appraisal of a situation as challenging has positive effects on performance and stress-related outcomes, the situational and individual characteristics that make challenge appraisal likely are far from clear. The purpose of this paper is to test these characteristics based on a review of the conceptualizations of challenge and the associated positive effects. Design/methodol…		.		.	10.1108/JMP-06-2018-0232	Ohly, Sandra	Journal of Managerial Psychology	02683946		20190101	34	3	170	14	2019-32995-004	Emerald Publishing	Journal Article	Attitudes; Performance; Stress; Adversity; Adulthood (18 yrs & older); Young Adulthood (18-29 yrs); Thirties (30-39 yrs); Male; Female		https://search.ebscohost.com/login.aspx?direct=true&db=psyh&AN=2019-32995-004&site=ehost-live
1	Cognitive appraisals and team performance under stress: A simulation study.	INCLUDE	chal/threat self report i performance	Objectives: The present study explored how challenge and threat responses to stress relate to performance, anxiety, confidence, team identity and team characteristics (time spent in training and postgraduate experience) in a medical simulation-based team competition. Methods: The study was conducted during a national simulation-based training event for residents, the SIMCUP Italia 2018. The SIMCU…	INCLUDE	CAT eval + performance	INCLUDE	.	10.1111/medu.14050	Carenzo L; Braithwaite EC; Carfagna F; Franc J; Ingrassia PL; Turner MJ; Slater MJ; Jones MV	Medical education	1365-2923		2020 Mar	54	3	254		32034800	Wiley-Blackwell	Journal Article	Italy; Clinical Competence standards; Cognition; Patient Care Team standards; Simulation Training; Stress, Psychological psychology; Adult; Cross-Sectional Studies; Emergency Service, Hospital; Female; Humans; Internship and Residency; Italy; Male		https://search.ebscohost.com/login.aspx?direct=true&db=cmedm&AN=32034800&site=ehost-live
1	Conquering pressure! The effects of mild-anxiety training on motor performance under pressure during early motor learning.	INCLUDE	chal/threat self report i performance	We conceptually replicated the one previous study (see record [rid]2009-13549-001[/rid]) revealing that individuals who practice a motor skill under psychological pressure (anxiety training—AT) avoid performance deterioration when exposed to higher levels of pressure. We used a >3× larger sample size than the original study and attempted to shed light on mechanisms whereby AT may promote performa…	INCLUDE	CAT self report/physio & performance	INCLUDE	.	10.1037/xhp0001188	Cabral, Daniel A. R.; Parma, Juliana O.; Morris, Daniel L.; Miller, Matthew W.	Journal of Experimental Psychology: Human Perception and Performance	00961523		20240201	50	2	178	15	2024-55719-004	American Psychological Association	Journal Article	Anxiety; Attention; Biopsychosocial Approach; Motor Performance; Motor Skills; Threat; Training; Cognitive Control; Adulthood (18 yrs & older); Young Adulthood (18-29 yrs); Thirties (30-39 yrs); Male; Female		https://search.ebscohost.com/login.aspx?direct=true&db=psyh&AN=2024-55719-004&site=ehost-live
1	Coping related variables, cardiac vagal activity and working memory performance under pressure.	INCLUDE	chal/threat self report i performance	The aim of this study was to assess the predictive role of coping related variables (trait emotional intelligence and reinvestment, challenge and threat appraisals and cardiac vagal activity) on cardiac vagal activity and working memory under low pressure (LP) and high pressure (HP) conditions. Participants (n = 49) completed trait questionnaires, the Decision Specific Reinvestment Scale, the Mov…	INCLUDE	CAT self report/physio & performance	INCLUDE	.	10.1016/j.actpsy.2018.09.007	Mosley, Emma; Laborde, Sylvain; Kavanagh, Emma	Acta Psychologica	00016918		20181101	191		179	11	2018-56788-019	Elsevier Science	Journal Article	Coping Behavior; Heart Rate; Short Term Memory; Stress; Adulthood (18 yrs & older); Male; Female		https://search.ebscohost.com/login.aspx?direct=true&db=psyh&AN=2018-56788-019&site=ehost-live
1	Development and validation of the Work Envy Appraisal Scale (WEAS) for Spanish workers.	EXCLUDE	Brak performance	Envy is an important emotion that affects workers' behavior and performance. Instruments to measure envy are available, but new scales are needed for the analysis of work envy that include appraisals of challenge (benign envy) and threat (malicious envy). Based on Lazarus and Folkman's theory, the objective of this study is to develop and validate the Work Envy Appraisal Scale (WEAS) for Spanish …		.		.	10.1016/j.heliyon.2023.e13097	González-Navarro P; Llinares-Insa LI; Zurriaga-Lloréns R	Heliyon	2405-8440		2023 Jan 20	9	1	e13097		36747930	Elsevier Ltd	Journal Article			https://search.ebscohost.com/login.aspx?direct=true&db=cmedm&AN=36747930&site=ehost-live
1	Do challenge and threat evaluations predict netball performance and selection at trials in youth netball players?	INCLUDE	chal/threat self report i performance	In the current article, we investigated the extent to which challenge and threat evaluations predicted the trials performance of youth netball players. This article compared two theoretical frameworks, the theory of challenge and threat states in athletes (TCTSA) and the biopsychosocial model (BPSM) of challenge and threat, in their prediction of trials performance. A field-based cross-sectional …	INCLUDE	CAT eval + performance	INCLUDE	.	10.1037/spy0000248	Turner, Martin J.; Massie, Rachel; Slater, Matthew J.; Braithwaite, Elizabeth	Sport, Exercise, and Performance Psychology	21573905		20210201	10	1	71	17	2020-76740-001	Educational Publishing Foundation	Journal Article	Athletes; Athletic Performance; Emotions; Threat; Adolescent Development; Peer Pressure; Sports; Childhood (birth-12 yrs); School Age (6-12 yrs); Adolescence (13-17 yrs); Female		https://search.ebscohost.com/login.aspx?direct=true&db=psyh&AN=2020-76740-001&site=ehost-live
1	Energized or distressed by time pressure? The role of time pressure illegitimacy.	INCLUDE	chal/threat self report i performance (engagement)	According to Stress-as-Offense-to-Self theory, illegitimate stressors should undermine the self-enhancing potential and amplify the strain-related consequences of challenge stressors. We therefore postulated that time pressure will be less challenging and more hindering/threatening when considered illegitimate. In a five-day daily and a consecutive three-week weekly diary study (N = 117), we exam…	EXCLUDE	No objective performance		.	10.1080/1359432X.2023.2198708	Kern, Marcel; Semmer, Norbert K.; Baethge, Anja	European Journal of Work and Organizational Psychology	1359432X		20230801	32	4	575	24	2023-62893-001	Taylor & Francis	Journal Article	Distress; Performance; Pressure Sensation; Time; Adulthood (18 yrs & older); Young Adulthood (18-29 yrs); Thirties (30-39 yrs); Middle Age (40-64 yrs); Aged (65 yrs & older); Male; Female		https://search.ebscohost.com/login.aspx?direct=true&db=psyh&AN=2023-62893-001&site=ehost-live
1	Examination of cognitive appraisals, irrational beliefs, and challenge and threat evaluations in the prediction of tournament affective states and performance of competitive elite Indian golfers.	INCLUDE	chal/threat self report i performance :Furthermore, we examined whether trait-like tendencies to appraise stressful situations as a challenge or threat mediated the association between lifetime stressor exposure and health, well-being, and performance.	Researchers have intimated that cognitions and emotions can change in the lead up to important events. However, previous research has adopted atemporal cross-sectional designs, making it challenging to understand how cognitions and emotions unfold in the lead up to a competition. In the current study, we extended previous research by examining the temporal patterns of cognitive appraisals, irrati…	INCLUDE	CAT eval + performance	INCLUDE	.	10.1002/smi.3342	Chadha NJ; Turner MJ; Slater MJ	Stress and health : journal of the International Society for the Investigation of Stress	1532-2998		2023 Nov 04					37924507	John Wiley & Sons	Journal Article			https://search.ebscohost.com/login.aspx?direct=true&db=cmedm&AN=37924507&site=ehost-live
1	Examining the effect of challenge and threat states on endurance exercise capabilities.	INCLUDE	fizjo i performance	This paper presents the first two studies to explore the effect of challenge and threat states on endurance exercise capabilities. In study one, relationships between cardiovascular markers of challenge and threat states, ratings of perceived exertion (RPE), and exercise tolerance were explored during moderate- and severe-intensity cycling. Cardiovascular reactivity more reflective of a challenge…	INCLUDE	CAT self report/physio & performance	INCLUDE	.	10.1016/j.psychsport.2019.04.017	Arthur, Tom G.; Wilson, Mark. R.; Moore, Lee. J.; Wylie, Lee. J.; Vine, Samuel J.	Psychology of Sport and Exercise	14690292		20190901	44		51	9	2019-39294-008	Elsevier Science	Journal Article	Cardiovascular Reactivity; Endurance; Exercise; Fatigue; Threat; Biopsychosocial Approach; Cognitive Appraisal; Oxygen; Responses; Tolerance; Adulthood (18 yrs & older); Male; Female		https://search.ebscohost.com/login.aspx?direct=true&db=psyh&AN=2019-39294-008&site=ehost-live
1	Examining the theory of challenge and threat states in athletes: Do predictions extend to academic performance?	INCLUDE	chal i performance	Abstract Challenge and threat responses have been seen to predict success in meaningful performance environments, however, it is not as clear whether challenge and threat states predict academic outcomes. We tested if predictions from the Theory of Challenge and Threat in Athletes (TCTSA) can be extended to an academic context, by considering antecedents and outcomes of challenge and threat state…	INCLUDE	CAT self report/physio & performance	INCLUDE	.	10.1080/01443410.2022.2069229	Smith, Matt; Runswick, Oliver R.; Jewiss, Matt; Birch, Phil	Educational Psychology	01443410		20220504					2022-61395-001	Taylor & Francis	Journal	No terms assigned		https://search.ebscohost.com/login.aspx?direct=true&db=psyh&AN=2022-61395-001&site=ehost-live
1	Exposure to contact sports results in maintained performance during experimental pain.	INCLUDE	chal/threat self report/fizjo i performance	During pain, motor performance tends to decline. However, athletes who engage in contact sports are able to maintain performance despite the inherent pain that accompanies participation. This may be the result of being challenged rather than threatened by pain; adaptive coping strategies; habituation to pain; or finding pain less bothersome. This study aimed to measure performance of a novel moto…	INCLUDE	CAT self report/physio & performance	INCLUDE	.	https://doi.org/10.1016/j.jpain.2020.03.008	Thornton, Claire; Sheffield, David; Baird, Andrew	The Journal of Pain	15265900		20210101	22	1	68	8	2020-53797-001	Elsevier Science	Journal Article	Athletes; Athletic Performance; Coping Behavior; Pain; Sports; Experience Level; Pain Perception; Adulthood (18 yrs & older); Male; Female		https://search.ebscohost.com/login.aspx?direct=true&db=psyh&AN=2020-53797-001&site=ehost-live
1	From threat to challenge-Improving medical students' stress response and communication skills performance through the combination of stress arousal reappraisal and preparatory worked example-based learning when breaking bad news to simulated patients: study protocol for a randomized controlled trial.	INCLUDE	fizjo i performance	Background: Breaking bad news (BBN; e.g., delivering a cancer diagnosis) is perceived as one of the most demanding communication tasks in the medical field and associated with high levels of stress. Physicians' increased stress in BBN encounters can negatively impact their communication performance, and in the long term, patient-related health outcomes. Although a growing body of literature ackno…	INCLUDE	CAT self report/physio & performance	INCLUDE	.	10.1186/s40359-023-01167-6	Bosshard M; Schmitz FM; Guttormsen S; Nater UM; Gomez P; Berendonk C	BMC psychology	2050-7283		2023 May 10	11	1	153		37165406	BioMed Central	Clinical Trial Protocol	Students, Medical psychology; Physicians psychology; Humans; Truth Disclosure; Communication; Arousal; Randomized Controlled Trials as Topic		https://search.ebscohost.com/login.aspx?direct=true&db=cmedm&AN=37165406&site=ehost-live
1	Good performance in difficult times? Threat and challenge as contributors to achievement emotions and academic performance during the COVID-19 outbreak.	INCLUDE	chal/threat self report i performance	Introduction: The COVID-19 pandemic has emerged as one of the most formidable global crises, leading to the disruptions to education systems worldwide and impacting learning attitudes and psychological well-being of various learner groups, including university students. In this context, students' appraisals of adverse learning situations play a key role. It is not just the learning situation, but…	INCLUDE	CAT self report/physio & performance	INCLUDE	.	10.3389/fpsyg.2023.1264860	Malkoc S; Macher D; Hasenhütl S; Paechter M	Frontiers in psychology	1664-1078		2023 Nov 15	14		1264860		38046119	Frontiers Research Foundation	Journal Article			https://search.ebscohost.com/login.aspx?direct=true&db=cmedm&AN=38046119&site=ehost-live
1	Gratitude expressions improve teammates’ cardiovascular stress responses.	EXCLUDE	Brak performance	Gratitude expressions play a key role in strengthening relationships, suggesting gratitude might promote adaptive responses during teamwork. However, little research has examined gratitude’s impact on loose tie relationships (like coworkers), and similarly little research has examined how gratitude impacts physiological stress responding or biological responses more generally. The present researc…		.		.	10.1037/xge0001238	Gu, Yumeng; Ocampo, Joseph M.; Algoe, Sara B.; Oveis, Christopher	Journal of Experimental Psychology: General	00963445		20221201	151	12	3281	11	2022-71813-001	American Psychological Association	Journal Article	Gratitude; Responses; Stress Reactions; Teams; Threat; Group Performance; Physiological Stress; Product Design; Adulthood (18 yrs & older); Young Adulthood (18-29 yrs); Male; Female		https://search.ebscohost.com/login.aspx?direct=true&db=psyh&AN=2022-71813-001&site=ehost-live
1	Group‐based flow: The influence of cardiovascular synchronization and identifiability.	INCLUDE	fizjo i performance	Previous work has demonstrated the role of group‐based flow in group performance and experience, but the physiological correlates of these relations are largely unknown. We examined the relation between cardiovascular synchronization, self‐reported flow, and performance in a three‐person online gaming task. We included measures of Heart Rate (HR), Pre‐Ejection Period (PEP), and Cardiac Output (CO…	INCLUDE	CAT physio + performance	INCLUDE	.	10.1111/psyp.14227	Snijdewint, Joyce A.; Scheepers, Daan	Psychophysiology	00485772		20230501	60	5	1	18	2023-26475-001	Wiley-Blackwell Publishing Ltd.	Journal Article	Group Performance; Heart Rate; Social Behavior; Social Identity; Threat; Flow (Consciousness State); Task; Cardiovascular Health; Adolescence (13-17 yrs); Adulthood (18 yrs & older); Young Adulthood (18-29 yrs); Thirties (30-39 yrs); Male; Female		https://search.ebscohost.com/login.aspx?direct=true&db=psyh&AN=2023-26475-001&site=ehost-live
1	How consistent are challenge and threat evaluations? A generalizability analysis.	EXCLUDE	Brak performance	Viewing stressful situations as more of a challenge than a threat (i.e., coping resources match or exceed situational demands) has been associated with better performance and long-term health. However, to date, little research has examined if individuals have tendencies to evaluate all stressful situations as more of a challenge or threat. Thus, this study used generalizability analyses to invest…		.		.	10.3389/fpsyg.2019.01778	Moore, Lee J.; Freeman, Paul; Hase, Adrian; Solomon-Moore, Emma; Arnold, Rachel	Frontiers in Psychology	16641078		20190802	10				2019-48813-001	Frontiers Media S.A.	Journal Article	Athletes; Cognitive Appraisal; Stress; Threat; Coping Behavior; Family; Injuries; Stress Management; Theories; Adulthood (18 yrs & older); Young Adulthood (18-29 yrs); Thirties (30-39 yrs); Middle Age (40-64 yrs); Aged (65 yrs & older); Male; Female		https://search.ebscohost.com/login.aspx?direct=true&db=psyh&AN=2019-48813-001&site=ehost-live
1	Implementing a pressure inurement training program to optimize cognitive appraisal, emotion regulation, and sport self-confidence in a women’s state cricket team.	EXCLUDE	Brak performance	Athletes’ responses to stressors affect their performance under pressure. Pressure inurement training (PIT) is a form of stress exposure training which is used to optimize athletes’ stress responses. In this study, we implemented a 4-week PIT program in a state team of female cricket players. We evaluated the difference in players’ cognitive appraisal, emotion regulation, and sport self-confidenc…		.		.	10.1080/10413200.2019.1706664	van Rens, Fleur E. C. A.; Burgin, Matthew; Morris-Binelli, Khaya	Journal of Applied Sport Psychology	10413200		20210701	33	4	402	18	2021-62714-001	Taylor & Francis	Journal Article	Cognitive Appraisal; Emotional Regulation; Self-Confidence; Sports; Teams; Athletic Training; Adulthood (18 yrs & older); Female		https://search.ebscohost.com/login.aspx?direct=true&db=psyh&AN=2021-62714-001&site=ehost-live
1	In-task auditory performance-related feedback promotes cardiovascular markers of a challenge state during a pressurized task.	INCLUDE	Brak performance	Background and Objectives: Individuals evaluate the demands and resources associated with a pressurized situation, which leads to distinct patterns of cardiovascular responses. While it is accepted that cognitive evaluations are updated throughout a pressurized situation, to date, cardiovascular markers have only been recorded immediately before, or averaged across, these situations. Thus, this s…	INCLUDE	.	INCLUDE	.	10.1080/10615806.2020.1766681	Crowe, Emily M.; Moore, Lee J.; Harris, David J.; Wilson, Mark R.; Vine, Samuel J.	Anxiety, Stress & Coping: An International Journal	10615806		20200901	33	5	497	14	2020-37104-001	Taylor & Francis	Journal Article	Auditory Perception; Cardiovascular Reactivity; Stress Reactions; Threat; Visual Search; Feedback; Reaction Time; Responses; Stress; Adulthood (18 yrs & older); Male; Female		https://search.ebscohost.com/login.aspx?direct=true&db=psyh&AN=2020-37104-001&site=ehost-live
1	Investigating Irrational Beliefs, Cognitive Appraisals, Challenge and Threat, and Affective States in Golfers Approaching Competitive Situations.	EXCLUDE	Brak performance	On approach to competitive situations, affective states (emotions and anxiety) occur through the complex interaction of cognitive antecedents. Researchers have intimated that irrational beliefs might play an important role in the relationship between cognitive appraisals and affective states, but has ignored challenge and threat. In the current research, we examine the interaction between cogniti…		.		.	10.3389/fpsyg.2019.02295	Chadha NJ; Turner MJ; Slater MJ	Frontiers in psychology	1664-1078		2019 Oct 10	10		2295		31649600	Frontiers Research Foundation	Journal Article			https://search.ebscohost.com/login.aspx?direct=true&db=cmedm&AN=31649600&site=ehost-live
1	Music performance anxiety from the challenge and threat perspective: psychophysiological and performance outcomes.	INCLUDE	fizjo/chal/threat self report i performance	Background: Although many musicians perceive music performance anxiety (MPA) as a significant problem, studies about the psychobiological and performance-related concomitants of MPA are limited. Using the biopsychosocial model of challenge and threat as theoretical framework, we aim to investigate whether musicians' changes in their psychobiological responses and performance quality from a privat…	INCLUDE	CAT physio + performance	INCLUDE	.	10.1186/s40359-020-00448-8	Guyon AJAA; Studer RK; Hildebrandt H; Horsch A; Nater UM; Gomez P	BMC psychology	2050-7283		2020 Aug 25	8	1	87		32843074	BioMed Central	Journal Article	Music; Performance Anxiety; Adolescent; Adult; Anxiety; Female; Humans; Saliva; Young Adult		https://search.ebscohost.com/login.aspx?direct=true&db=cmedm&AN=32843074&site=ehost-live
1	On the physiology of flow: Bridging flow theory with the biopsychosocial model of challenge and threat.	EXCLUDE	Brak performance	We examined the relation between psychological flow and cardiovascular markers of challenge. According to flow theory and the biopsychosocial model of challenge and threat (BPS-CT) optimal motivational states (flow, challenge) arise during activities where task demands meet personal resources. Participants (N = 154) played Tetris in either an underload, fit, or overload condition. Cardiovascular …		.		.	10.1016/j.ijpsycho.2022.10.007	Scheepers D; Keller J	International journal of psychophysiology : official journal of the International Organization of Psychophysiology	1872-7697		2022 Dec	182		119		36273715	Elsevier	Journal Article	Models, Biopsychosocial; Cardiovascular System; Humans; Stress, Psychological psychology; Motivation; Task Performance and Analysis		https://search.ebscohost.com/login.aspx?direct=true&db=cmedm&AN=36273715&site=ehost-live
1	Opportunity or risk? Appraisal and affect mediate the effect of task framing on working memory performance in university students.	INCLUDE	chal/threat self report i performance	Working memory (WM) is crucial for reasoning, learning, decision-making and academic achievement. In diverse contexts, how a task is framed pertaining to its demands and consequences can influence participants' task performance by modifying their cognitive appraisals. However, less is known about the effect of task framing on WM performance and the mechanisms. This study examined whether opportun…	INCLUDE	CAT eval + performance	Exclude	Not a challenge threat cognitive meausre.	10.3389/fpsyg.2021.615329	Chen, Luxi; Qu, Li	Frontiers in Psychology	16641078		20210901	12				2021-86469-001	Frontiers Media S.A.	Journal Article	Cognitive Appraisal; College Students; Experiences (Events); Framing Effects; Risk Factors; Short Term Memory; Affective Valence; Task; Adulthood (18 yrs & older); Young Adulthood (18-29 yrs); Male; Female		https://search.ebscohost.com/login.aspx?direct=true&db=psyh&AN=2021-86469-001&site=ehost-live
1	Optimizing stress responses with reappraisal and mindset interventions: An integrated model.	EXCLUDE	Brak performance	Background: The dominant perspective in society is that stress has negative consequences, and not surprisingly, the vast majority of interventions for coping with stress focus on reducing the frequency or severity of stressors. However, the effectiveness of stress attenuation is limited because it is often not possible to avoid stressors, and avoiding or minimizing stress can lead individuals to …		.		.	10.1080/10615806.2018.1442615	Jamieson, Jeremy P.; Crum, Alia J.; Goyer, J. Parker; Marotta, Marisa E.; Akinola, Modupe	Anxiety, Stress & Coping: An International Journal	10615806		20180501	31	3	245	17	2018-13854-001	Taylor & Francis	Journal Article	Coping Behavior; Intervention; Mind; Stress Reactions; Mindset		https://search.ebscohost.com/login.aspx?direct=true&db=psyh&AN=2018-13854-001&site=ehost-live
1	Performance breakdown under pressure among esports competitors.	INCLUDE	chal/threat self report i performance	This study investigated the effects of psychological pressure on cognitive anxiety, challenge and threat appraisals, gaze behavior, and action performance during an esport task among national- and university-level competitors. In Experiment 1, 90 participants (67 males, 23 females; Mage = 20.57 years, SD = 2.26), divided into national-level (n = 33) and university-level (n = 57) competitors, comp…	INCLUDE	CAT eval + performance	INCLUDE	.	10.1037/spy0000337	Sharpe, Benjamin T.; Obine, Emmanuel A. C.; Birch, Phil D. J.; Pocock, Chris; Moore, Lee J.	Sport, Exercise, and Performance Psychology	21573905		20240201	13	1	89	21	2024-27946-001	Educational Publishing Foundation	Journal Article	Anxiety; Cognition; Competition; Computer Games; Eye Fixation; Performance; Stress; Threat; Adulthood (18 yrs & older); Male; Female		https://search.ebscohost.com/login.aspx?direct=true&db=psyh&AN=2024-27946-001&site=ehost-live
1	Performance, stress, and attitudinal outcomes of perceptions of others’ entitlement behavior: Supervisor–subordinate work relationship quality as moderator in two samples.	INCLUDE	brak chal/threat	Supervisor–subordinate work relationships are based on a series of potentially fluctuating resource allocation episodes. Building on this reality, we hypothesized in the present research that supervisor–subordinate work relationship quality will neutralize the negative attitudinal and behavioral strain effects associated with perceptions of others’ entitlement behavior. We draw upon the transacti…	EXCLUDE	.		.	10.1177/1059601117696676	Hackney, Kaylee J.; Maher, Liam P.; Daniels, Shanna R.; Hochwarter, Wayne A.; Ferris, Gerald R.	Group & Organization Management	10596011		20180201	43	1	101	37	2018-01346-005	Sage Publications	Journal Article	Job Performance; Job Satisfaction; Occupational Stress; Supervisor Employee Interaction; Entitlement (Psychological); Well Being; Adulthood (18 yrs & older); Male; Female		https://search.ebscohost.com/login.aspx?direct=true&db=psyh&AN=2018-01346-005&site=ehost-live
1	Personality traits, stress appraisals and sleep in young elite athletes: A profile approach.	EXCLUDE	Brak performance	The aim of this study was to identify young elite athletes' personality profiles using a person-centred approach and to investigate whether the profiles significantly differ in stress and sleep. 260 athletes from a variety of sports completed a questionnaire package to assess neuroticism and conscientiousness traits, stress appraisals (i.e. intensity and directional interpretation of stress, chal…		.		.	10.1080/17461391.2020.1829716	Nédélec M; Lienhart N; Martinent G; Doron J	European journal of sport science	1536-7290		2021 Sep	21	9	1299		32977726	Routledge/Taylor & Francis	Journal Article	Athletes psychology; Personality; Sleep; Adolescent; Female; Humans; Male; Neuroticism; Stress, Psychological; Surveys and Questionnaires		https://search.ebscohost.com/login.aspx?direct=true&db=cmedm&AN=32977726&site=ehost-live
1	Physiological indices of challenge and threat: A data-driven investigation of autonomic nervous system reactivity during an active coping stressor task.	EXCLUDE	No performance	We utilized a data-driven, unsupervised machine learning approach to examine patterns of peripheral physiological responses during a motivated performance context across two large, independent data sets, each with multiple peripheral physiological measures. Results revealed that patterns of cardiovascular response commonly associated with challenge and threat states emerged as two of the predomin…		.		.	10.1111/psyp.13454	Wormwood JB; Khan Z; Siegel E; Lynn SK; Dy J; Barrett LF; Quigley KS	Psychophysiology	1540-5958		2019 Dec	56	12	e13454		31407813	Blackwell	Journal Article	Adaptation, Psychological physiology; Autonomic Nervous System physiology; Fear physiology; Galvanic Skin Response physiology; Heart Function Tests; Stress, Psychological physiopathology; Unsupervised Machine Learning; Adolescent; Adult; Aged; Datasets as Topic; Electromyography; Female; Heart Rate physiology; Humans; Male; Middle Aged; Young Adult		https://search.ebscohost.com/login.aspx?direct=true&db=cmedm&AN=31407813&site=ehost-live
1	Planning, conducting, and analyzing a psychophysiological experiment on challenge and threat: A comprehensive tutorial.	EXCLUDE	To jest tutorial jak robić eksperymenty w modelu BPS-CT	The biopsychosocial model of challenge and threat (BPS-CT) is a powerful framework linking psychological processes to reliable patterns of cardiovascular responses during motivated performance situations. Specifically, the BPS-CT poses challenge and threat as two motivational states that can emerge in response to a demanding, self-relevant task, where greater challenge arises when perceived resou…		.		.	10.3758/s13428-022-01817-4	Johnston PR; Volkov AE; Ryan WS; Lee SWS	Behavior research methods	1554-3528		2023 Apr	55	3	1193		35606676	Springer	Journal Article	Stress, Psychological psychology; Psychophysiology; Humans; Motivation		https://search.ebscohost.com/login.aspx?direct=true&db=cmedm&AN=35606676&site=ehost-live
1	Reappraising stress arousal improves affective, neuroendocrine, and academic performance outcomes in community college classrooms.	INCLUDE	jeśli jest reappraisal to powinien być też chal/threat self report	The field experiment presented here applied a stress regulation technique to optimize affective and neuroendocrine responses and improve academic and psychological outcomes in an evaluative academic context. Community college students (N = 339) were randomly assigned to stress reappraisal or active control conditions immediately before taking their second in-class exam. Whereas stress is typicall…	INCLUDE	CAT eval + performance	INCLUDE	.	10.1037/xge0000893	Jamieson, Jeremy P.; Black, Alexandra E.; Pelaia, Libbey E.; Gravelding, Hannah; Gordils, Jonathan; Reis, Harry T.	Journal of Experimental Psychology: General	00963445		20220101	151	1	197	16	2021-65684-001	American Psychological Association	Journal Article	Cognitive Appraisal; College Academic Achievement; Neuroendocrinology; Physiological Arousal; Stress; Classrooms; Community Colleges; Psychophysiology; Threat; Adolescence (13-17 yrs); Adulthood (18 yrs & older); Young Adulthood (18-29 yrs); Thirties (30-39 yrs); Middle Age (40-64 yrs); Male; Female		https://search.ebscohost.com/login.aspx?direct=true&db=psyh&AN=2021-65684-001&site=ehost-live
1	Self-based goals, underlying reasons, performance and discrete emotions among parkrunners.	INCLUDE	chal/threat self report i performance	Introduction: A temporal sequence of hypothesized relationships was tested between self-based goals and their underlying reasons → stress appraisals → performance and emotions, among UK parkrunners. A conditional process model was also examined to ascertain the potential moderating role of self-determined reasons in explaining the indirect relationship of self-based goals predicting performance a…	INCLUDE	CAT eval + performance	INCLUDE	.	10.3389/fpsyg.2023.1017836	Mulvenna M; Adie JW; Tramontano C	Frontiers in psychology	1664-1078		2023 Jul 03	14		1017836		37465486	Frontiers Research Foundation	Journal Article			https://search.ebscohost.com/login.aspx?direct=true&db=cmedm&AN=37465486&site=ehost-live
1	Shared identity content between leader and follower influences intentional mobilization and challenge and threat states.	INCLUDE	Chyba można użyć fizjo i motor performance	Objectives: Researchers have examined how leaders' representation of shared identity content allows them to mobilize group members towards success in competitive tasks. However, research is yet to determine the psychological and physiological implications of shared identity content with a leader when approaching competitive tasks. The present research addresses this gap within a two-phase experim…	INCLUDE	fizjo i performance	INCLUDE	.	10.1016/j.psychsport.2021.101914	Miller, Anthony J.; Slater, Matthew J.; Turner, Martin J.	Psychology of Sport and Exercise	14690292		20210501	54				2021-48658-001	Elsevier Science	Journal Article	Competition; Content Analysis; Leadership; Motor Performance; Social Identity; Sports; Threat; Leader Member Exchange Theory; Adulthood (18 yrs & older); Male; Female		https://search.ebscohost.com/login.aspx?direct=true&db=psyh&AN=2021-48658-001&site=ehost-live
1	Silica-supported near-infrared carbon dots and bicarbonate nanoplatform for triple synergistic sterilization and wound healing promotion therapy.	EXCLUDE	To nie jest psychologiczny artykuł	Widespread bacterial infection and the emergence of antibiotic resistance exhibit an increasing threat to public health. Additionally, chronic wounds caused by bacterial infection have become a major challenge and threat in medical. Therefore, it is of great significance to explore effective and safe nanomaterials which possess antibacterial and wound healing promotion performance. Herein, we dev…		.		.	10.1016/j.jcis.2021.10.147	Chu X; Liu Y; Zhang P; Li K; Feng W; Sun B; Zhou N; Shen J	Journal of colloid and interface science	1095-7103		2022 Feb 15	608	Pt 2	1308		34742056	Academic Press	Journal Article	Silicon Dioxide; Staphylococcus aureus; Anti-Bacterial Agents pharmacology; Bicarbonates; Carbon; Escherichia coli; Sterilization; Wound Healing		https://search.ebscohost.com/login.aspx?direct=true&db=cmedm&AN=34742056&site=ehost-live
1	Social challenge and threat predict performance and cardiovascular responses during competitive video gaming.	INCLUDE	fizjo/chal/threat self report i performance	Individuals tend to compare themselves with others, and the results of these self-evaluations influence subsequent performance. When individuals perceive an advantage over their rivals (challenge-type response), they achieve higher levels of performance. According to the biopsychosocial model of challenge and threat, benefits of favourable appraisals are partly mediated by cardiovascular efficien…	INCLUDE	CAT physio + performance	INCLUDE	.	10.1016/j.psychsport.2019.101584	Behnke, Maciej; Kosakowski, Michal; Kaczmarek, Lukasz D.	Psychology of Sport and Exercise	14690292		20200101	46				2019-73978-001	Elsevier Science	Journal Article	Cardiovascular Reactivity; Computer Games; Games; Social Processes; Threat; Biopsychosocial Approach; Cognitive Appraisal; Heart Rate; Responses; Self-Evaluation		https://search.ebscohost.com/login.aspx?direct=true&db=psyh&AN=2019-73978-001&site=ehost-live
1	Stress mindset in athletes: Investigating the relationships between beliefs, challenge and threat with psychological wellbeing.	EXCLUDE	Brak performance	Objective: Stress is omnipresent in daily life and can be acutely experienced by athletes due to additional circumstances such as deselection and injury. Trait beliefs athletes have about the stress they experience as well as the cognitive appraisals of this stress may be important in determining psychological wellbeing. The present study aimed to investigate the relationships between stress mind…		.		.	10.1016/j.psychsport.2021.102020	Mansell, Paul C.	Psychology of Sport and Exercise	14690292		20211101	57		1	10	2021-94827-001	Elsevier Science	Journal Article	Athletes; Cognitive Appraisal; Irrational Beliefs; Major Depression; Stress; Threat; Well Being; Mindset; Adulthood (18 yrs & older); Male; Female		https://search.ebscohost.com/login.aspx?direct=true&db=psyh&AN=2021-94827-001&site=ehost-live
1	Successful performance and cardiovascular markers of challenge and threat: A meta-analysis.	EXCLUDE	metaanaliza	Cardiovascular responses to challenge and threat have been used extensively in psychophysiological research. In this meta-analysis, we scrutinized the body of evidence for the role of challenge and threat hemodynamic responses in predicting positive behavioral outcomes, i.e., performance quality. We accounted for cardiac output (CO), total peripheral resistance (TPR), and Challenge-Threat Index (…		.		.	10.1016/j.ijpsycho.2018.04.007	Behnke M; Kaczmarek LD	International journal of psychophysiology : official journal of the International Organization of Psychophysiology	1872-7697		2018 Aug	130		73		29680521	Elsevier	Journal Article	Cardiovascular System physiopathology; Cognition physiology; Stress, Psychological physiopathology; Blood Pressure; Cardiac Output; Heart Rate		https://search.ebscohost.com/login.aspx?direct=true&db=cmedm&AN=29680521&site=ehost-live
1	Take a chance on stem: Risk-taking buffers negative effects of stereotype threat.	INCLUDE	fizjo i performance	Abstract The present research examined how risk-taking protects against consequences of negative gender stereotypes among women in science, technology, engineering, and mathematics (STEM). In Study 1, undergraduate women and men in STEM (N = 1013) took an online survey assessing risk-taking, academic outcomes, and vulnerability to stereotype threat. Risk-taking predicted positive academic outcome…	INCLUDE	CAT physio + performance	INCLUDE	.	10.1080/00220973.2020.1848766	Petzel, Zachary W.; Casad, Bettina J.	Journal of Experimental Education	00220973		20201112					2020-90346-001	Taylor & Francis	Journal	No terms assigned		https://search.ebscohost.com/login.aspx?direct=true&db=psyh&AN=2020-90346-001&site=ehost-live
1	The benefits of a challenge approach on match day: Investigating cardiovascular reactivity in professional academy soccer players.	INCLUDE	fizjo i performance	This study assessed physiological (cardiovascular) and psychological (confidence, control, and approach focus) data in professional academy soccer players prior to performance in competitive matches. A challenge state is characterised by an increase in cardiac output (CO), and a decrease in total peripheral vascular resistance (TPR). Data were collected from 37 participants, with 19 of these prov…	INCLUDE	Not sure about performance	INCLUDE	.	10.1080/17461391.2019.1629179	Dixon JG; Jones MV; Turner MJ	European journal of sport science	1536-7290		2020 Apr	20	3	375		31167615	Routledge/Taylor & Francis	Journal Article	Athletic Performance physiology; Athletic Performance psychology; Competitive Behavior physiology; Hemodynamics; Soccer physiology; Soccer psychology; Adolescent; Adult; Humans; Male; Surveys and Questionnaires; Young Adult		https://search.ebscohost.com/login.aspx?direct=true&db=cmedm&AN=31167615&site=ehost-live
1	The effect of ego depletion on challenge and threat evaluations during a potentially stressful public speaking task.	INCLUDE	chal/threat self report i performance (może być tylko subiektywnie, trzeba się upewnić czy to zadanie było jakoś obiektywnie oceniane)	Background: It has been well established that challenge and threat evaluations affect the performance of potentially stressful tasks. However, the factors that influence these evaluations have rarely been examined. Objective: This study examined the effects of ego depletion on challenge and threat evaluations during a public speaking task. Method: 262 participants (150 males, 112 females; Mage = …	EXCLUDE	Not sure about performance		.	10.1080/10615806.2020.1839732	O'Brien, J.; Fryer, S.; Parker, J.; Moore, L.	Anxiety, Stress & Coping: An International Journal	10615806		20210501	34	3	266	13	2020-83854-001	Taylor & Francis	Journal Article	Cognitive Appraisal; Ego; Public Speaking; Self-Control; Self-Regulation; Stress; Threat; Adulthood (18 yrs & older); Male; Female		https://search.ebscohost.com/login.aspx?direct=true&db=psyh&AN=2020-83854-001&site=ehost-live
1	The effect of exercise-induced fatigue and heat exposure on soccer-specific decision-making during high-intensity intermittent exercise.	INCLUDE	chal/threat self report i performance	Global warming and the globalisation of sport has increased the prevalence of sports competitions being held in hot environments. However, there is currently limited research investigating the impact of the heat on soccer-specific decision-making skills during exercise reflective of the physical demands of match-play. Therefore, the effects of heat exposure on physical and soccer-specific decisio…	INCLUDE	CAT eval + performance	INCLUDE	.	10.1371/journal.pone.0279109	Donnan KJ; Williams EL; Stanger N	PloS one	1932-6203		2022 Dec 15	17	12	e0279109		36520792	Public Library of Science	Journal Article	Soccer physiology; High-Intensity Interval Training; Athletic Performance physiology; Male; Humans; Hot Temperature; Bicycling; Fatigue		https://search.ebscohost.com/login.aspx?direct=true&db=cmedm&AN=36520792&site=ehost-live
1	The effects of rational and irrational coach team talks on the cognitive appraisal and achievement goal orientation of varsity football athletes.	EXCLUDE	Brak performance	The effects of rational and irrational coach team talks on cognitive appraisal and achievement goal orientation were examined. During the half-time interval of a 60 min football match, 25 male varsity football athletes (Mage = 20.20; SD ± 1.38 years) received a rational (n = 13) or an irrational (n = 12) team talk from a coach. Irrational and rational beliefs were measured before the football mat…		.		.	10.1177/1747954118771183	Evans, Andrew L.; Turner, Martin J.; Pickering, Richard; Powditch, Rebecca	International Journal of Sports Science & Coaching	17479541		20180601	13	3	431	8	2018-27587-024	Sage Publications	Journal Article	Motivation; Soccer; Coaching; Cognitive Appraisal; College Athletes; Football; Goal Orientation; Rationality; Adulthood (18 yrs & older); Male		https://search.ebscohost.com/login.aspx?direct=true&db=psyh&AN=2018-27587-024&site=ehost-live
1	The influence of identity leadership principles on followers' challenge and threat states and motor performance.	INCLUDE	fizjo i performance	It has been theorized that a follower can draw upon support from individuals they identify with when approaching competitive situations to improve psychophysiological challenge states, and performance potential. As such, we examine how perceptions of identity leadership influence resource appraisals, cardiovascular reactivity, and performance in a pressurised motor task across two laboratory expe…	INCLUDE	CAT physio + performance	INCLUDE	.	10.1016/j.psychsport.2021.101909	Miller, Anthony J.; Slater, Matthew J.; Turner, Martin J.	Psychology of Sport and Exercise	14690292		20210501	54				2021-48656-001	Elsevier Science	Journal Article	Cardiovascular Reactivity; Leadership; Motor Performance; Psychophysiology; Social Identity; Stress; Threat; Leader Member Exchange Theory; Adulthood (18 yrs & older); Male; Female		https://search.ebscohost.com/login.aspx?direct=true&db=psyh&AN=2021-48656-001&site=ehost-live
1	The influence of self-talk on challenge and threat states and performance.	INCLUDE	fizjo/chal/threat self report i performance	Objectives: A psychophysiological response called a challenge state has been associated with better performance than a threat state. However, to date, challenge-promoting interventions have rarely been tested. Therefore, this study investigated whether instructional and/or motivational self-talk promoted a challenge state and improved task performance. Design: A three-group, randomised-controlled…	INCLUDE	CAT self report/physio & performance	INCLUDE	.	10.1016/j.psychsport.2019.101550	Hase, Adrian; Hood, Jacob; Moore, Lee J.; Freeman, Paul	Psychology of Sport and Exercise	14690292		20191101	45				2019-59480-001	Elsevier Science	Journal Article	Cardiovascular Reactivity; Psychophysiology; Self-Talk; Threat; Intervention; Adulthood (18 yrs & older); Young Adulthood (18-29 yrs); Thirties (30-39 yrs); Middle Age (40-64 yrs); Male; Female		https://search.ebscohost.com/login.aspx?direct=true&db=psyh&AN=2019-59480-001&site=ehost-live
1	The relationship between challenge and threat states and anaerobic power, core affect, perceived exertion, and self-focused attention during a competitive sprint cycling task.	INCLUDE	fizjo/chal/threat self report i performance	This study investigated the relationship between challenge and threat states and anaerobic power, core affect, perceived exertion, and self-focused attention during a competitive sprint cycling task. Thirty-five participants completed familiarization, baseline, and pressurized Wingate tests. Before the pressurized test, challenge and threat states were measured via self-report (demand resource ev…	INCLUDE	CAT self report/physio & performance	INCLUDE	.	10.1016/bs.pbr.2018.08.006	Wood N; Parker J; Freeman P; Black M; Moore L	Progress in brain research	1875-7855		2018	240		1		30390825	Elsevier	Journal Article	Adaptation, Psychological physiology; Attention physiology; Bicycling psychology; Perception physiology; Psychomotor Performance physiology; Adult; Female; Humans; Male; Psychology, Sports; Psychophysiology; Stress, Psychological physiopathology; Young Adult		https://search.ebscohost.com/login.aspx?direct=true&db=cmedm&AN=30390825&site=ehost-live
1	The relationship between challenge and threat states and performance: A systematic review.	EXCLUDE	systematic review	The biopsychosocial model of challenge and threat states specifies that these states engender different physiological and behavioral responses in potentially stressful situations. This model has received growing interest in the sport and performance psychology literature. The present systematic review examined whether a challenge state is associated with superior performance than a threat state. …		.		.	10.1037/spy0000132	Hase, Adrian; O'Brien, Jessica; Moore, Lee J.; Freeman, Paul	Sport, Exercise, and Performance Psychology	21573905		20190501	8	2	123	22	2018-26658-001	Educational Publishing Foundation	Journal Article	Biopsychosocial Approach; Motivation; Sports; Stress; Threat; Cardiovascular Reactivity; Evaluation; Performance		https://search.ebscohost.com/login.aspx?direct=true&db=psyh&AN=2018-26658-001&site=ehost-live
1	The role of emotions in esports performance.	INCLUDE	fizjo/chal/threat self report i performance	Emotions that differ on the approach-avoidance dimension are thought to have different functions. Based on the motivational dimensional model of affect, we expected high-approach tendency (and not valence) to facilitate sports performance in a gaming context. Moreover, we expected the influence of high-approach emotions on performance to be mediated by higher levels of cognitive and physiological…	INCLUDE	CAT self report/physio & performance	INCLUDE	.	10.1037/emo0000903	Behnke, Maciej; Gross, James J.; Kaczmarek, Lukasz D.	Emotion	15283542		20220801	22	5	1059	12	2020-79645-001	American Psychological Association	Journal Article	Anger; Emotions; Enthusiasm; Approach Behavior; Responses; Sadness; Soccer; Threat; Adulthood (18 yrs & older); Young Adulthood (18-29 yrs); Thirties (30-39 yrs); Male; Female		https://search.ebscohost.com/login.aspx?direct=true&db=psyh&AN=2020-79645-001&site=ehost-live
1	The role of social support and social identification on challenge and threat cognitive appraisals, perceived stress, and life satisfaction in workplace employees.	INCLUDE	INCLUDE	INCLUDE	INCLUDE		EXCLUDE	Exclude:no objective performance	10.1371/journal.pone.0288563	Gillman, Jamie C.; Turner, Martin J.; Slater, Matthew J.	PLoS ONE	19326203		20230712	18	7			2023-91561-001	Public Library of Science	Journal Article	Cognitive Appraisal; Employee Turnover; Intention; Life Satisfaction; Social Stress; Social Support; Threat; Perceived Stress; Adulthood (18 yrs & older); Male; Female		https://search.ebscohost.com/login.aspx?direct=true&db=psyh&AN=2023-91561-001&site=ehost-live
1	Thinking Aloud: Stress and Coping in Junior Cricket Batsmen During Challenge and Threat States.	INCLUDE	Trzeba wczytać się w performance	The present study examined stress and coping of cricket batsmen during challenge and threat states using the Think-Aloud method. Ten male elite-level junior cricket batsmen took part in the study. A repeated measures design was implemented, with participants verbalizing while both in (a) a threat state and (b) a challenge state. Participants were required to score 36 runs in 30 balls during the t…	INCLUDE	performance collected but not reported	INCLUDE	.	10.1177/0031512520938911	McGreary M; Eubank M; Morris R; Whitehead A	Perceptual and motor skills	1558-688X		2020 Dec	127	6	1095		32640875	SAGE	Journal Article	Adaptation, Psychological physiology; Athletes psychology; Cricket Sport psychology; Stress, Psychological psychology; Adolescent; Athletic Performance psychology; Emotions; Humans; Male		https://search.ebscohost.com/login.aspx?direct=true&db=cmedm&AN=32640875&site=ehost-live
1	Threat-related motivational disengagement: Integrating blunted cardiovascular reactivity to stress into the biopsychosocial model of challenge and threat.	EXCLUDE	To jest review i synteza a nie autorskie badanie	Background: The biopsychosocial model of challenge and threat specifies a challenge-threat continuum where favorable demand-resource evaluations, efficient cardiovascular responses, and superior performance characterize challenge; and maladaptive outcomes like clinical depression characterize threat states. The model also specifies task engagement, operationalized as heart rate and ventricular co…		.		.	10.1080/10615806.2020.1755819	Hase, Adrian; aan het Rot, Marije; de Miranda Azevedo, Ricardo; Freeman, Paul	Anxiety, Stress & Coping: An International Journal	10615806		20200701	33	4	355	15	2020-34807-001	Taylor & Francis	Journal Article	Biopsychosocial Approach; Cardiovascular Reactivity; Major Depression; Stress; Threat; Models; Motivation; Health Outcomes		https://search.ebscohost.com/login.aspx?direct=true&db=psyh&AN=2020-34807-001&site=ehost-live
1	To trust, or not to trust? Individual differences in physiological reactivity predict trust under acute stress.	EXCLUDE	brak chal/threat	The stress response represents an evolutionarily ancient array of biological responses to challenge or threat that facilitate survival by promoting adaptive behaviors. ‘Adaptive’ in the evolutionary sense, however, does not easily translate to explain stress’ effect on human decisions. Much research demonstrates that acute stress alters decision-making, but outcomes are obscured by a range of met…		.		.	10.1016/j.psyneuen.2018.09.019	Potts, Stephanie R.; McCuddy, William T.; Jayan, Devi; Porcelli, Anthony J.	Psychoneuroendocrinology	03064530		20190201	100		75	10	2019-02964-013	Elsevier Science	Journal Article	Decision Making; Physiological Correlates; Stress; Trust (Social Behavior); Individual Differences; Prosocial Behavior; Adulthood (18 yrs & older); Male; Female		https://search.ebscohost.com/login.aspx?direct=true&db=psyh&AN=2019-02964-013&site=ehost-live
1	Tyrosine intake and cardiovascular responses in a motivated performance situation.	INCLUDE	chal/threat self report i performance	Ingesting the catecholamine precursor tyrosine can prevent decrements in, or improve, cognitive and motor performance in demanding situations. Furthermore, the biopsychosocial model of challenge and threat specifies that adrenal medullary catecholamine release plays a central role in the occurrence of a challenge state, which has been linked to better performance under pressure than a threat stat…	INCLUDE	CAT self report/physio & performance	INCLUDE	.	10.1037/spy0000144	Hase, Adrian; Gorrie-Stone, Tyler; Freeman, Paul	Sport, Exercise, and Performance Psychology	21573905	9781433892400	20190201	8	1	80	13	2018-48464-001	Educational Publishing Foundation	Journal Article	Cardiovascular System; Cognitive Ability; Motor Performance; Threat; Tyrosine; Biopsychosocial Approach; Body Mass Index; Catecholamines; Motivation; Placebo; Test Construction; Adulthood (18 yrs & older); Young Adulthood (18-29 yrs); Thirties (30-39 yrs); Middle Age (40-64 yrs); Male; Female		https://search.ebscohost.com/login.aspx?direct=true&db=psyh&AN=2018-48464-001&site=ehost-live
1	Understanding Police Performance Under Stress: Insights From the Biopsychosocial Model of Challenge and Threat.	EXCLUDE	Review a nie badanie	We examine when and how police officers may avoid costly errors under stress by leveraging theoretical and empirical work on the biopsychosocial (BPS) model of challenge and threat. According to the BPS model, in motivated performance contexts (e.g., test taking, athletics), the evaluation of situational and task demands in relation to one's perceived resources available to cope with those demand…		.		.	10.3389/fpsyg.2019.01800	Kelley DC; Siegel E; Wormwood JB	Frontiers in psychology	1664-1078		2019 Aug 09	10		1800		31447738	Frontiers Research Foundation	Journal Article			https://search.ebscohost.com/login.aspx?direct=true&db=cmedm&AN=31447738&site=ehost-live
2	Longitudinal analysis of stressors, stress, coping and coping effectiveness in elite esports athletes.	EXCLUDE	Brak obiektywnie mierzonego performance	Objective: The current study aimed to longitudinally examine the stressors, stress appraisal, coping, and coping effectiveness experienced by elite esports athletes.Design: Six elite male League of Legends (LoL) athletes, competing in the Oceanic Challenger Series (OCS), completed diaries over the 2020 competitive season (87 days).Method: Athletes completed weekly diaries after three events: solo…		.		.	10.1016/j.psychsport.2021.102093	Poulus, Dylan R.; Coulter, Tristan J.; Trotter, Michael G.; Polman, Remco	PSYCHOLOGY OF SPORT AND EXERCISE	14690292		44682	60		N.PAG	1	155964288	Elsevier B.V.	Article	ATHLETIC ability & psychology; PHYSICAL training & conditioning; STRESS management; MALE athletes; PSYCHOLOGICAL stress; ELITE athletes; PREVENTION of psychological stress; DIARY (Literary form); AVOIDANCE (Psychology); PSYCHOSOCIAL factors; INTERPERSONAL relations; DESCRIPTIVE statistics; PSYCHOLOGICAL adaptation; LONGITUDINAL method	Cognitive-motivational-relational; Competitive gaming; Electronic sport; Performance psychology; Sports psychology	The current study aimed to longitudinally examine the stressors, stress appraisal, coping, and coping effectiveness experienced by elite esports athletes. Six elite male League of Legends (LoL) athletes, competing in the Oceanic Challenger Series (OCS), completed diaries over the 2020 competitive season (87 days). Athletes completed weekly diaries after three events: solo training, team training,…	https://search.ebscohost.com/login.aspx?direct=true&db=s3h&AN=155964288&lang=de-de&site=ehost-live
3	An Empirical Approach to Analyzing the Effects of Stress on Individual Creativity in Business Problem-Solving: Emphasis on the Electrocardiogram, Electroencephalogram Methodology	EXCLUDE	Brak miar challenge threat	In this study, experiments were conducted on 30 subjects by means of electrocardiogram (ECG) and electroencephalogram (EEG) methodologies as well as a money game to examine the effects of stress on creativity in business problem-solving. The study explained the relationship between creativity and human physiological response using the biopsychosocial model of challenge and threat. The subjects we…		.		.	10.3389/fpsyg.2022.705442	Lee, J; Kim, C; Lee, KC	FRONTIERS IN PSYCHOLOGY			MAR 22	13
3	Analysis of multimodal physiological signals within and between individuals to predict psychological challenge vs. threat	INCLUDE	muszą jakoś mierzyć chal/threat więc strzelam: chal/threat i performance	Challenge and threat characterize distinct patterns of physiological response to a motivated performance task where the response patterns vary as a function of an individual's evaluation of task demands relative to his/her available resources to cope with the demands. Challenge and threat responses during motivated performance have been used to understand psychological, behavioral, and biological…	INCLUDE	chal/threat & performance	INCLUDE	.	10.1016/j.eswa.2019.112890	Khalaf, A; Nabian, M; Fan, ML; Yin, Y; Wormwood, J; Siegel, E; Quigley, KS; Barrett, LF; Akcakaya, M; Chou, CA; Ostadabbas, S	EXPERT SYSTEMS WITH APPLICATIONS			FEB	140
3	Cardiovascular indexes of threat impair responsiveness in situations of conflicting interests	EXCLUDE	Brak performance	This research examined how situations in which self- and relationship-interests are misaligned can get under the skin to negatively impact cardiovascular and relationship processes. Interdependence theory was integrated with the biopsychosocial model of challenge and threat to better understand the biological processes that underlie relationship behavior in stressful circumstances Couples engaged…		.		.	10.1016/j.ijpsycho.2017.12.005	Peters, BJ; Reis, HT; Jamieson, JP	INTERNATIONAL JOURNAL OF PSYCHOPHYSIOLOGY			JAN	123		1
3	Challenge and threat states: examining cardiovascular, cognitive and affective responses to two distinct laboratory stress tasks	INCLUDE	chal/threat self report/fizjo i performance	Background: The theory of challenge and threat states in athletes (TCTSA) proposes psychological antecedents will predict psychological and cardiovascular responses to stress. The present study investigated this theory in two contextually different stress tasks. Method: 78 males completed a computerised competition and a public speaking task. Cardiovascular activity was measured with impedance ca…	INCLUDE	chal/threat self report/physio & performance	INCLUDE	.	10.1016/j.ijpsycho.2018.02.004	Trotman, GP; Williams, SE; Quinton, ML; van Zanten, JJCSV	INTERNATIONAL JOURNAL OF PSYCHOPHYSIOLOGY			APR	126		42
3	Emotion Regulation in the Prisoner's Dilemma: Effects of Reappraisal on Behavioral Measures and Cardiovascular Measures of Challenge and Threat	EXCLUDE	Brak performance	The current study examines cooperation and cardiovascular responses in individuals that were defected on by their opponent in the first round of an iterated Prisoner's Dilemma. In this scenario, participants were either primed with the emotion regulation strategy of reappraisal or no emotion regulation strategy, and their opponent either expressed an amused smile or a polite smile after the resul…		.		.	10.3389/fnhum.2019.00050	Chu, VC; Lucas, GM; Lei, S; Mozgai, S; Khooshabeh, P; Gratch, J	FRONTIERS IN HUMAN NEUROSCIENCE			FEB 14	13
3	Investigating the mediating role of positive and negative mastery imagery ability	INCLUDE	chal/threat self report i performance	Objectives: This study investigated whether positive and negative mastery imagery ability mediated the relationship between confidence and stress appraisals and responses. To determine whether these results were specific to mastery imagery ability, this study also investigated whether another type of imagery ability (affect) mediated these relationships. Design: Cross-sectional, multi-phase study…	EXCLUDE	No performance		.	10.1016/j.psychsport.2017.10.011	Quinton, ML; Cumming, J; Williams, SE	PSYCHOLOGY OF SPORT AND EXERCISE			MAR	35		1
3	It's a Challenge! Empathizing With Sad but Not With Angry Individuals Results in Cardiovascular Reactivity Consistent With a Challenge Motivational State	EXCLUDE	Brak performance	The question of what feeling with another person elicits in the empathizing individual has instigated innumerable studies mainly focusing on the affective valence of empathy and the resulting consequences for prosocial behavior (cf. the empathy-altruism debate). The present research may contribute to this long-lasting debate by examining the cardiovascular reactivity of the empathizing individual…		.		.	10.1037/emo0000515	Sassenrath, C; Wagner, M; Keller, J; Sassenberg, K	EMOTION			SEP	19	6	982
3	Nonverbal behavior accompanying challenge and threat states under pressure	INCLUDE	Czy nonverbal behavior oceniony obiektywnie, można zaliczyć jako performance?	Objectives: This study examined if challenge and threat states predicted nonverbal behavior during a pressurized soccer penalty task. Design: A predictive design was employed. Method: Forty-two participants (M-age = 24 years, SD = 7) completed the task. Before the task, challenge and threat states were assessed via demand resource evaluations and cardiovascular reactivity. During the task, nonver…	INCLUDE	measured but not reported	EXCLUDE	.	10.1016/j.psychsport.2018.08.003	Brimmell, J; Parker, JK; Furley, P; Moore, LJ	PSYCHOLOGY OF SPORT AND EXERCISE			NOV	39		90
3	Optimizing Stress: An Integrated Intervention for Regulating Stress Responses	EXCLUDE	Brak performance	The dominant cultural valuation of stress is that it is bad for me. This valuation leads to regulatory goals of reducing or avoiding stress. In this article, we propose an alternative approach-stress optimization-which integrates theory and research on stress mindset (e.g., Crum, Salovey, & Achor, 2013) and stress reappraisal (e.g., Jamieson, Mendes, Blackstock, & Schmader, 2010) interventions. W…		.		.	10.1037/emo0000670	Crum, AJ; Jamieson, JP; Akinola, M	EMOTION			JAN	20	1	120
3	Performance during presentations: A question of challenge and threat responses?	INCLUDE	chal/threat self report/fizjo i performance (upewnić się najpierw czy prezentację były ocenianie obiektywnie)	The current study investigated how changes in psychological (cognitions and emotions) and physiological (cortisol concentrations) threat/challenge responses develop over the course of a presentation and whether initial intensity levels and their changes are related to self-efficacy and presentation performance. Based on the Trier Social Stress Test (TSST), 123 students held video-recorded present…	INCLUDE	chal/threat self report & performance	INCLUDE	.	10.1016/j.cedpsych.2023.102168	Schickel, M; Minkley, N; Ringeisen, T	CONTEMPORARY EDUCATIONAL PSYCHOLOGY			APR	73
3	Predicting performance of elite kickboxers using the multi-states theory framework	EXCLUDE	Brak obiektywnie mierzonego performance	Using the multi-states (MuSt) theory framework, this study examined the interplay between self-confidence, emotional arousal control, worry, concentration disruption, challenge and threat appraisals, psychobiosocial experiences, and self-evaluated performance of medalist kickboxers involved in the WAKO World Kickboxing Championship 2021. Participants were 103 gold, silver, or bronze medalists (58…		.		.	10.1002/ejsc.12031	Morrone, M; Ventura, L; Roggio, I; Di Blasio, A; Ruiz, M; Deriu, F; Cugusi, L; Manca, A; Robazza, C	EUROPEAN JOURNAL OF SPORT SCIENCE			2024 MAR 5
3	Reward, a driver to creativity: mediating role of appraisals of reward between self efficacy and creative performance	INCLUDE	chal/threat self report i performance (sprawdzic jak mierzony był creative performance)	The purpose of this dyadic study was to explore the insight that trigger the creative performance. For such purpose self-efficacy and rewards in shape of challenge and threat appraisal were used. A Survey was conducted to collect the data from the public and private sector organizations related to technical education in Punjab. Sample was the faculty member working on positions of instructors, se…	EXCLUDE	No performacne		.		Ishaque, S; Khalid, M; Irshad, S; Khakwani, MS; Luqman, R	AMAZONIA INVESTIGA			JAN-FEB	8	18	15
3	Sense of power and markers of challenge and threat during extra-dyadic problem discussions with romantic partners	EXCLUDE	Chyba brak obiektywnego performance	Power, the capacity to influence others while resisting their attempts at influence, has implications for a wide variety of individual- and relationship-level outcomes. One potential mechanism through which power may be associated with various outcomes is motivation orientation. High power has been linked to greater approach-oriented motivation, whereas low power has been linked to greater avoida…		.		.	10.1111/psyp.14379	Gresham, AM; Peters, BJ; Tudder, A; Simpson, JA	PSYCHOPHYSIOLOGY			NOV	60	11
3	Service robots or human staff? The role of performance goal orientation in service robot adoption	EXCLUDE	Brak performance	Understanding the determinants of customer choice between human staff or service robots will assist service firms to encourage service robot adoption and improving their return on investment. Current technology adoption theories fail to consider users' performance goal orientations as a motivational driver, and this is an important omission. In four studies, with participants recruited from marke…		.		.	10.1016/j.chb.2022.107339	Tojib, D; Ho, TH; Tsarenko, Y; Pentina, I	COMPUTERS IN HUMAN BEHAVIOR			SEP	134
3	Strong hearts, open minds: Cardiovascular challenge predicts non-defensive responses to ingroup-perpetrated violence	EXCLUDE	Czy defensive i non-defensive responses to performance?	Reminders of ingroup-perpetrated violence represent a psychological stressor that some people respond to defensively (e.g., justifying the violence), while others react non-defensively (e.g., accepting collective responsibility). To explain these divergent responses, we applied the biopsychosocial model of challenge and threat to the context of intergroup conflict. Participants (N = 130) read abo…		.		.	10.1016/j.biopsycho.2021.108054	McLamore, Q; Leidner, B; Park, J; Hirschberger, G; Li, MY; Reinhard, D; Beals, K	BIOLOGICAL PSYCHOLOGY			APR	161
3	Teacher Use of Loss-Focused, Utility Value Messages, Prior to High-Stakes Examinations, and Their Appraisal by Students	EXCLUDE	Brak performance	This study set out to assess a new instrument designed to measure the perceived frequency that teachers use fear appeals (communicated value messages that focus on avoiding failure) prior to a high-stakes examination and their appraisal as a challenge or a threat. Data were collected from two samples of students preparing for their high-stakes school exit examinations. Exploratory and confirmator…		.		.	10.1177/0734282917724905	Putwain, DW; Symes, W; McCaldin, T	JOURNAL OF PSYCHOEDUCATIONAL ASSESSMENT			APR	37	2	169
3	The challenge of the umpire's chair: challenge and threat, self-efficacy, and psychological resilience in Australian tennis officials	EXCLUDE	Czy Connor-Davidson Resilience Scale-10 to obiektywnie mierzony performance? Wydaję mi się, że nie MB: nie	Sports officials are often under stress and pressure when they are officiating. In this novel study of Australian tennis officials, the aim was to investigate challenge and threat appraisals, self-efficacy, sources of self-efficacy and psychological resilience in a cross-section of 140 Australian tennis officials. There were 95 males and 45 females with a mean age of 49.9 years (SD = 16.15) invol…		.		.	10.7352/IJSP.2021.52.381	Grylls, E; Turner, M; Erskine, J	INTERNATIONAL JOURNAL OF SPORT PSYCHOLOGY			SEP-OCT	52	5	381
3	The development and preliminary validation of the Challenge and Threat in Sport (CAT-Sport) Scale	INCLUDE	Brak performance	This paper outlines the development and preliminary validation of a sport-specific measure of athletes' experience of challenge and threat. Three independent studies assess the content validity, factor structure, criterion validity and internal consistency of the Challenge and Threat in Sport (CAT-Sport) Scale. In study 1, a group of 25 athletes and 2 experts assessed the content validity of item…	INCLUDE	.	INCLUDE	.	10.1080/1612197X.2016.1182571	Rossato, CJL; Uphill, MA; Swain, J; Coleman, DA	INTERNATIONAL JOURNAL OF SPORT AND EXERCISE PSYCHOLOGY				16	2	164
3	The effects of challenge and threat states on coping flexibility: evidence from framing and exemplar priming	INCLUDE	Sprawdzić jak mierzone było coping flexibility	Background and Objectives Challenge and threat states have divergent effects on cognitive, affective, and behavioral responses. The present research used two experiments to investigate whether challenge and threat states influence coping flexibility differently. Design Study 1 (N = 93) used loss-framed and gain-framed task instructions to elicit situation-specific threat and challenge evaluations…	INCLUDE	Digital span task??	INCLUDE	.	10.1080/10615806.2022.2059472	Chen, LX; Qu, L	ANXIETY STRESS AND COPING			MAR 4	36	2	163
3	The effects of dispositional restrictiveness on physiological markers of challenge and threat during a hypothetical transitional period in romantic relationships	EXCLUDE	Brak performance	Restrictiveness, a component of relationship dominance associated with monitoring and regulating partners' behavior, is a risk factor and accelerant of Intimate Partner Violence (IPV). Few studies, however, have examined in vivo physiological responses associated with restrictiveness. Toward this end, 105 romantic couples (N = 210) completed measures of restrictiveness and had their physiological…		.		.	10.1111/psyp.13624	Tudder, A; Gresham, AM; Peters, BJ; Reis, HT; Jamieson, JP	PSYCHOPHYSIOLOGY			OCT	57	10
3	The Relationship between Leaders' Long-Term Orientation and Employees' Innovative Behaviors	EXCLUDE	Brak performance	Plain Language Summary This study demonstrates the importance of a comprehensive and dialectical view of leaders' long-term orientation to enterprises and leaders. First, leaders' long-term orientation is a positive leadership factor that drives employee innovation overall. Therefore, to obtain long-term development, companies should encourage their leaders to establish a broader time horizon. Th…		.		.	10.1080/10400419.2022.2124357	Xu, H; Jin, H; Li, H	CREATIVITY RESEARCH JOURNAL			2022 SEP 28
3	The Role of Emotions in Esports Performance	INCLUDE	chal/threat self report/fizjo i performance	Emotions that differ on the approach-avoidance dimension are thought to have different functions. Based on the motivational dimensional model of affect, we expected high-approach tendency (and not valence) to facilitate sports performance in a gaming context. Moreover, we expected the influence of high-approach emotions on performance to be mediated by higher levels of cognitive and physiological…	INCLUDE	.	INCLUDE	.	10.1037/emo0000903	Behnke, M; Gross, JJ; Kaczmarek, LD	EMOTION			AUG	22	5	1059
3	The Role of Passion in Psychological and Cardiovascular Responses: Extending the Field of Passion and Positive Psychology in New Directions	EXCLUDE	Brak performance	The present study fills a void in research on passion by examining for the first time the role of passion in physiological responses. The aim of the study was to investigate the role of passion, and the mediating role of cognitive appraisals, in the psychological and physiological responses to a stressful situation related to one's passion. Students (43 women, 12 men, M age = 27.21 years), who we…		.		.	10.3389/fpsyg.2021.744629	Vallerand, RJ; Paquette, V; Richard, C	FRONTIERS IN PSYCHOLOGY			JAN 13	12
3	Threatened by the immoral, challenged by the incompetent: Cardiovascular responses to intragroup morality vs. competence evaluations	EXCLUDE	Brak performance	In group contexts, moral judgments are used as social influence tactics to regulate the behavior of group members. We argue that communicating moral disapproval with the aim of adapting group members' behavior might backfire because it elicits (negative) threat rather than (positive) challenge. In two experiments, we examined the motivational consequences of negative morality (vs. competence) eva…		.		.	10.1177/13684302221147004	van der Lee, R; Ellemers, N; Zarzeczna, N; Scheepers, D	GROUP PROCESSES & INTERGROUP RELATIONS			JAN	27	1	62
3	Too many fish in the sea: A motivational examination of the choice overload experience	EXCLUDE	Brak performance	Evidence supports that being overwhelmed by many choice options predicts negative consequences. However, there is uncertainty regarding the effects of choice overload on two key motivational dimensions: (1) the extent to which people view their decision as subjectively valuable (versus not), and (2) the extent to which people view themselves as capable (versus incapable) of reaching a good decisi…		.		.	10.1016/j.biopsycho.2019.03.010	Saltsman, TL; Seery, MD; Kondrak, CL; Lamarche, VM; Streamer, L	BIOLOGICAL PSYCHOLOGY			JUL	145		17
3	When a small self means manageable obstacles: Spontaneous self-distancing predicts divergent effects of awe during a subsequent performance stressor	EXCLUDE	Brak performance	The emotion of awe occurs when one feels small relative to something vaster than the self; it leads to benefits such as care for others. However, because awe elicits the experience of a small self, it is unclear to what extent awe positively versus negatively affects responses to subsequent stressors. If personal obstacles seem trivial in comparison to awe-inspiring stimuli, stressors should seem…		.		.	10.1016/j.jesp.2018.07.010	Le, PQ; Saltsman, TL; Seery, MD; Ward, DE; Kondrak, CL; Lamarche, VM	JOURNAL OF EXPERIMENTAL SOCIAL PSYCHOLOGY			JAN	80		59
3	WHEN INTERPERSONAL COMPETITION HELPS AND WHEN IT HARMS: AN INTEGRATION VIA CHALLENGE AND THREAT	EXCLUDE	Review a nie badanie	Interpersonal competition is ubiquitous in organizations and is studied across a variety of disciplines. However, these literatures have developed in parallel with little integration, stunting scholarly progress and leaving researchers and practitioners uncertain as to whether competition within organizations is beneficial versus harmful. This review attempts to resolve these issues. First, we de…		.		.	10.5465/annals.2016.0145	To, C; Kilduff, GJ; Rosikiewicz, BL	ACADEMY OF MANAGEMENT ANNALS			JUL	14	2	908
		Exclusions:			Exclusions:		Exclusions:
		43			10		4
		Inclusions:			Inclusions:		Inclusions:
		57			47		43

## Sheet: Steps 1-3 Adrian
Database (1=Psycinfo+Medline, 2=Sportdiscus, 3=Web of Science)	Article Title	Decision Step 1	Explanation	Abstract	Decision Step 2	Explanation	Decision Step 3	Explanation	DOI	Author	Journal Title	ISSN	ISBN	Publication Date	Volume	Issue	First Page	Page Count	Accession Number	Publisher	Doctype	Subjects	Keywords	PLink
1	A Theory of Challenge and Threat States in Athletes: A Revised Conceptualization.	Exclude	Review Paper	The Theory of Challenge and Threat States in Athletes (TCTSA) provides a psychophysiological framework for how athletes anticipate motivated performance situations. The purpose of this review is to discuss how research has addressed the 15 predictions made by the TCTSA, to evaluate the mechanisms underpinning the TCTSA in light of the research that has emerged in the last 10 years, and to inform …	Exclude	Excluded in Step 1	Exclude	Excluded in Step 1	10.3389/fpsyg.2020.00126	Meijen C; Turner M; Jones MV; Sheffield D; McCarthy P	Frontiers in psychology	1664-1078		2020 Feb 06	11		126		32116930	Frontiers Research Foundation	Journal Article			https://search.ebscohost.com/login.aspx?direct=true&db=cmedm&AN=32116930&site=ehost-live
1	Acute biopsychosocial stress responses in mindfulness meditators and non-meditators: The mediating role of closeness.	Include	Suspected exclusion, included just to be sure	Objectives Applying the biopsychosocial model of challenge and threat, the present research investigated the differential cognitive, affective, behavioral, and psychophysiological responses of experienced mindfulness meditation practitioners and non-meditators in response to an acute laboratory stressor. We also tested whether perceptions of closeness link mindfulness practice with experiencing c…	Include		Include	Use of an appraisal ratio deviates a bit from BPSM, but not too much imo	10.1007/s12671-023-02146-z	Baumgartner, Jennifer N.; Schneider, Tamera R.	Mindfulness	18688527		20230601	14	6	1435	11	2023-77850-001	Springer	Journal Article	Biopsychosocial Approach; Cardiovascular Reactivity; Cognitive Appraisal; Experience Level; Stress Reactions; Positive Emotions; Mindfulness Meditation; Adulthood (18 yrs & older); Male; Female		https://search.ebscohost.com/login.aspx?direct=true&db=psyh&AN=2023-77850-001&site=ehost-live
1	Affective Responses Mediate the Body Language of Penalty Taker - Decision-Making Relationship from Soccer Goalkeepers.	Include		Purpose: Previous studies have shown that penalty-takers' body language affects the impressions that goalkeepers form about them and their anticipation performance. This research aimed to replicate these results and test the mediating effect of threat/challenge responses on the relationship between impression formation and the quality of goalkeeper decision-making. Methods and Results: We report …	Include		Include	(Study 2): anticipation performance … read more about this measure!	10.1080/02701367.2023.2189466	Laurin R; Pellet J	Research quarterly for exercise and sport	2168-3824		2024 Mar	95	1	227		37327491	American Alliance For Health, Physical Education, Recreation, And Dance	Journal Article	Soccer physiology; Humans; Kinesics; Emotions		https://search.ebscohost.com/login.aspx?direct=true&db=cmedm&AN=37327491&site=ehost-live
1	An Ego-Involving Motivational Climate Can Trigger Inflammation, a Threat Appraisal, and Basic Psychological Need Frustration in an Achievement Context.	Include		In this experimental investigation, male college students (N = 56; Mage = 19.95 years) who did not yet know how to juggle were randomly assigned to a 30-min instructional juggling session with either a caring, task-involving climate or an ego-involving climate. An inflammatory response to psychosocial stress was assessed via salivary interleukin-6 prior to (t = 0) and following (t = +30, +45, +60…	Include	Probably just a subjective performance measure, included just to be sure	Exclude	No performance measure	10.1123/jsep.2023-0104	Hogue CM	Journal of sport & exercise psychology	1543-2904		2024 Jan 19	46	1	34		38242101	North American Society for the Psychology of Sport and Physical Activity	Journal Article	Goals; Frustration; Male; Humans; Motivation; Inflammation; Ego		https://search.ebscohost.com/login.aspx?direct=true&db=cmedm&AN=38242101&site=ehost-live
1	An Entity Theory of Intelligence Predicts Higher Cortisol Levels When High School Grades Are Declining.	Include		Grades often decline during the high school transition, creating stress. The present research integrates the biopsychosocial model of challenge and threat with the implicit theories model to understand who shows maladaptive stress responses. A diary study measured declines in grades in the first few months of high school: salivary cortisol (N = 360 students, N = 3,045 observations) and daily stre…	Include				10.1111/cdev.13116	Lee HY; Jamieson JP; Miu AS; Josephs RA; Yeager DS	Child development	1467-8624		2019 Nov	90	6	e849		29992534	Blackwell Publishers	Journal Article	Academic Performance; Adaptation, Psychological physiology; Hydrocortisone metabolism; Intelligence physiology; Psychological Theory; Stress, Psychological metabolism; Students; Adolescent; Female; Humans; Male; Schools		https://search.ebscohost.com/login.aspx?direct=true&db=cmedm&AN=29992534&site=ehost-live
1	An evaluative message fosters mathematics performance in male students but decreases intrinsic motivation in female students.	Include		This study contrasted the effects of two task messages, evaluative or non-evaluative, on mathematics performance, affect, and intrinsic task motivation. One hundred-twenty secondary-school students aged 17–21 years were delivered one of the two messages, or assigned to a control condition, before completing a mathematics task, measures of message appraisals (challenge and threat), affect (pleasan…	Include				10.1080/01443410.2020.1730767	Moè, Angelica; Putwain, David W.	Educational Psychology	01443410		20200901	40	8	941	20	2020-16994-001	Taylor & Francis	Journal Article	Academic Achievement Motivation; Intrinsic Motivation; Mathematics; Mathematics Achievement; Messages; Dominance; Physiological Arousal; Students; Threat; Adolescence (13-17 yrs); Adulthood (18 yrs & older); Young Adulthood (18-29 yrs); Male; Female		https://search.ebscohost.com/login.aspx?direct=true&db=psyh&AN=2020-16994-001&site=ehost-live
1	An Examination of the Challenge/Threat State and Sport-Performance Relationship While Controlling for Past Performance.	Include		A challenge state is associated with superior performance compared to a threat state in a variety of performance domains (e.g., sport, aviation, education). However, in the challenge and threat (C/T) literature, between-subjects variability in past performance is often inconsistently controlled for. Here, we aimed to investigate the effects of C/T states on performance using two methods to contro…	Include				10.1123/jsep.2022-0197	Jewiss M; Runswick OR; Greenlees I	Journal of sport & exercise psychology	1543-2904		2023 Jul 18	45	4	195		37463666	North American Society for the Psychology of Sport and Physical Activity	Journal Article	Sports; Golf; Humans; Athletes		https://search.ebscohost.com/login.aspx?direct=true&db=cmedm&AN=37463666&site=ehost-live
1	Approach-achievement goals and motivational context on psycho-physiological functioning and performance among novice basketball players.	Include		Objectives: Drawing from an integrated motivational model (Vansteenkiste, Lens, Elliot, Soenens, & Mouratidis, 2014), this study tested the impact of induced approach-based achievement goal states under different motivational contexts on the psycho-physiological functioning and motor task performance of novice basketball players. Design: A 3 × 2 (Goal [task-/self-/other-approach] x Context [auton…	Include				10.1016/j.psychsport.2020.101714	Mulvenna, Mairi; Adie, James W.; Sage, Luke D.; Wilson, Nigel E.; Howat, Douglas	Psychology of Sport and Exercise	14690292		20201101	51				2020-77264-001	Elsevier Science	Journal Article	Achievement; Athletes; Basketball; Goals; Heart Rate; Achievement Motivation; Anxiety; Cardiovascular Reactivity; Motor Skills; Physiological Stress; Psychological Stress; Test Construction; Well Being; Task; Adulthood (18 yrs & older); Male; Female		https://search.ebscohost.com/login.aspx?direct=true&db=psyh&AN=2020-77264-001&site=ehost-live
1	Arousal reappraisal in younger and older adults.	Include		Prior research suggests individuals can reappraise autonomic arousal under stress to improve performance. However, it is unclear whether arousal reappraisal effects are apparent at all ages. Seventy-three younger and 47 older adults received guided instruction to be in a state of challenge or threat while completing a mental arithmetic task. In addition to reporting on coping appraisals during th…	Include				10.1037/pag0000674	Gurera JW; Isaacowitz DM	Psychology and aging	1939-1498		2022 May	37	3	350		35084896	American Psychological Association	Journal Article	Aging; Arousal physiology; Aged; Humans; Task Performance and Analysis		https://search.ebscohost.com/login.aspx?direct=true&db=cmedm&AN=35084896&site=ehost-live
1	Assessing lifetime stressor exposure in sport performers: Associations with trait stress appraisals, health, well-being, and performance.	Include		Research has found that greater lifetime stressor exposure increases the risk for mental and physical health problems. Despite this, few studies have examined how stressors occurring over the entire lifespan affect sport performers' health, well-being, and performance, partly due to the difficulty of assessing lifetime stressor exposure. To address this issue, we developed a sport-specific stress…	Include				10.1016/j.psychsport.2021.102078	McLoughlin E; Arnold R; Fletcher D; Spahr CM; Slavich GM; Moore LJ	Psychology of sport and exercise	1469-0292		2022 Jan	58				34776790	Elsevier	Journal Article			https://search.ebscohost.com/login.aspx?direct=true&db=cmedm&AN=34776790&site=ehost-live
1	Backlash against counter‐stereotypical leader emotions and the role of follower affect in leader evaluations.	Include	Suspected exclusion, included just to be sure	The goal of this research was to replicate findings related to followers’ negative evaluations of leaders expressing counter‐stereotypical emotions (e.g., females displaying anger, males displaying sadness). Drawing on predictions of the Challenge versus Threat model, this research also extended those findings by examining whether follower positive and negative affects mediated the relationship b…	Include	Probably just a subjective or no performance measure, included just to be sure	Exclude		10.1111/jasp.12778	Raymondie, Romain A.; Steiner, Dirk D.	Journal of Applied Social Psychology	00219029		20220801	52	8	676	17	2021-55650-001	Wiley-Blackwell Publishing Ltd.	Journal Article	Emotions; Leadership; Management Personnel; Stereotyped Attitudes; Negative Emotions; Anger; Feedback; Human Sex Differences; Personalization; Positive Emotions; Avatars; Adolescence (13-17 yrs); Adulthood (18 yrs & older); Young Adulthood (18-29 yrs); Thirties (30-39 yrs); Middle Age (40-64 yrs); Aged (65 yrs & older); Male; Female		https://search.ebscohost.com/login.aspx?direct=true&db=psyh&AN=2021-55650-001&site=ehost-live
1	Blunted cardiovascular reactivity may serve as an index of psychological task disengagement in the motivated performance situations.	Include		Challenge and threat models predict that once individuals become engaged with performance, their evaluations and cardiovascular response determine further outcomes. Although the role of challenge and threat in predicting performance has been extensively tested, few studies have focused on task engagement. We aimed to investigate task engagement in performance at the psychological and physiologica…	Include		Exclude	No analysis of CAT-performance relationship, which was reported in another article (Behnke, Gross, & Kaczmarek, 2020)	10.1038/s41598-021-97670-0	Behnke M; Hase A; Kaczmarek LD; Freeman P	Scientific reports	2045-2322		2021 Sep 10	11	1	18083		34508160	Nature Publishing Group	Journal Article	Cardiovascular Physiological Phenomena; Motivation; Physical Functional Performance; Psychomotor Performance; Stress, Psychological; Adolescent; Adult; Blood Pressure; Female; Heart Rate; Humans; Male; Social Participation; Young Adult		https://search.ebscohost.com/login.aspx?direct=true&db=cmedm&AN=34508160&site=ehost-live
1	Capitalizing on appraisal processes to improve affective responses to social stress.	Include		Regulating affective responses to acute stress has the potential to improve health, performance, and well-being outcomes. Using the biopsychosocial (BPS) model of challenge and threat as an organizing framework, we review how appraisals inform affective responses and highlight research that demonstrates how appraisals can be used as regulatory tools. Arousal reappraisal, specifically, instructs i…	Exclude	Review paper	Exclude	Excluded in Step 2	10.1177/1754073917693085	Jamieson, Jeremy P.; Hangen, Emily J.; Lee, Hae Yeon; Yeager, David S.	Emotion Review	17540739		20180101	10	1	30	10	2018-07844-004	Sage Publications	Journal Article	Health Care Psychology; Social Stress; Well Being		https://search.ebscohost.com/login.aspx?direct=true&db=psyh&AN=2018-07844-004&site=ehost-live
1	Capturing hearts and minds: The influence of relational identification with the leader on followers' mobilization and cardiovascular reactivity.	Include		The influence of relational identification (RI) on leadership processes and the effects of social identity leadership on followers' responses to stress have received scant theoretical and research attention. The present research advances theoretical understanding by testing the assertion that high RI with the leader drives follower mobilization of effort and psychophysiological responses to stres…	Include	Probably no CAT-performance relationship, but included just in case			10.1016/j.leaqua.2017.08.003	Slater, Matthew J.; Turner, Martin J.; Evans, Andrew L.; Jones, Marc V.	The Leadership Quarterly	10489843		20180601	29	3	379	10	2017-37156-001	Elsevier Science	Journal Article	Cardiovascular Reactivity; Leadership; Social Identity; Social Mobility; Identification; Followership; Adulthood (18 yrs & older); Male; Female		https://search.ebscohost.com/login.aspx?direct=true&db=psyh&AN=2017-37156-001&site=ehost-live
1	Cardiovascular and cerebral hemodynamic responses to ego depletion in a pressurized sporting task.	Include		This study examined the effects of ego depletion on challenge and threat states and cerebral hemodynamic responses to a pressurized muscular endurance task requiring self-control. Following the ethical approval, 58 participants (39 male, 19 female; Mage = 28 years, SD = 12) were randomly assigned to either an experimental or a control group. Participants then completed self-report measures of tra…	Include				10.1037/spy0000199	O'Brien, Jessica; Parker, John; Moore, Lee; Fryer, Simon	Sport, Exercise, and Performance Psychology	21573905	9781433893605	20200501	9	2	183	14	2019-79768-001	Educational Publishing Foundation	Journal Article	Cerebral Blood Flow; Ego; Endurance; Self-Control; Stress; Blood Flow; Self-Regulation; Threat; Adulthood (18 yrs & older); Male; Female		https://search.ebscohost.com/login.aspx?direct=true&db=psyh&AN=2019-79768-001&site=ehost-live
1	Cardiovascular and self-regulatory consequences of SES-based social identity threat.	Include	Note: Article has been retracted; check why	[Retraction notice: A retraction for this article was reported in Vol 47(1) of Personality and Social Psychology Bulletin (see record [rid]2020-98060-011[/rid]). This article is being retracted at the request of all of the authors. The first author of the paper, Abdiel J. Flores, contacted the journal on his own initiative to inform it that he falsified data in the paper. He altered specific data…	Exclude	Retraction was due to falsified data; therefore inclusion is not possible, even though inclusion criteria were otherwise met	Exclude	Excluded in Step 2	10.1177/0146167218795157	Flores, Abdiel J.; Chavez, Tanya A.; Bolger, Niall; Casad, Bettina J.	Personality and Social Psychology Bulletin	01461672		20190501	45	5	700	15	2019-19332-003	Sage Publications	Journal Article	Cardiovascular Reactivity; Self-Control; Social Identity; Socioeconomic Status; Threat; Problem Solving; Self-Regulation; Stereotyped Attitudes; Students; Test Construction; Adulthood (18 yrs & older); Young Adulthood (18-29 yrs); Thirties (30-39 yrs); Middle Age (40-64 yrs); Male; Female		https://search.ebscohost.com/login.aspx?direct=true&db=psyh&AN=2019-19332-003&site=ehost-live
1	'Cardiovascular and self-regulatory consequences of SES-based social identity threat': Retraction notice.	Exclude	Duplicate	Reports the retraction of 'Cardiovascular and self-regulatory consequences of SES-based social identity threat' by Abdiel J. Flores, Tanya A. Chavez, Niall Bolger and Bettina J. Casad (Personality and Social Psychology Bulletin, 2019[May], Vol 45[5], 700-714). This article is being retracted at the request of all of the authors. The first author of the paper, Abdiel J. Flores, contacted the journ…	Exclude	Excluded in Step 1	Exclude	Excluded in Step 1	10.1177/0146167220973962	Flores, Abdiel J.; Chavez, Tanya A.; Bolger, Niall; Casad, Bettina J.	Personality and Social Psychology Bulletin	01461672		20210101	47	1	161	1	2020-98060-011	Sage Publications	Retraction	Cardiovascular Reactivity; Self-Control; Social Identity; Socioeconomic Status; Threat; Problem Solving; Self-Regulation; Stereotyped Attitudes; Students; Test Construction		https://search.ebscohost.com/login.aspx?direct=true&db=psyh&AN=2020-98060-011&site=ehost-live
1	Challenge and threat appraisals in high school science: Investigating the roles of psychological and physiological factors.	Include		While completing a science test and science survey, 155 high school students wore a biometric wristband (measuring electrodermal activity; EDA) and self-reported their science self-efficacy and science anxiety. Adopting a challenge-threat appraisal perspective and latent profile analysis, we explored how students were psychologically (self-efficacy, anxiety) and physiologically (EDA) oriented to …	Include	Weird groups, but challenge-threat comparison should be possible with "composed high-challenge" versus "aroused high-threat" group. Note: Examine CAT conceptualization; might be Lazarus framework			10.1080/01443410.2021.1887456	Martin, Andrew J.; Kennett, Roger; Pearson, Joel; Mansour, Marianne; Papworth, Brad; Malmberg, Lars-Erik	Educational Psychology	01443410		20210601	41	5	618	22	2021-22380-001	Taylor & Francis	Journal Article	Anxiety; Galvanic Skin Response; High School Education; High School Students; Physiological Arousal; Science Education; Self-Efficacy; Threat; Childhood (birth-12 yrs); School Age (6-12 yrs); Adolescence (13-17 yrs); Male; Female		https://search.ebscohost.com/login.aspx?direct=true&db=psyh&AN=2021-22380-001&site=ehost-live
1	Challenge and threat states, performance, and attentional control during a pressurized soccer penalty task.	Include		The integrative framework of stress, attention, and visuomotor performance was developed to explain the benefits of responding to competitive pressure with a challenge rather than a threat state. However, the specific predictions of this framework have not been tested. Forty-two participants completed 2 trials of a pressurized soccer penalty task. Before the first trial, challenge and threat stat…	Include				10.1037/spy0000147	Brimmell, Jack; Parker, John; Wilson, Mark R.; Vine, Samuel J.; Moore, Lee J.	Sport, Exercise, and Performance Psychology	21573905	9781433892400	20190201	8	1	63	17	2018-56865-001	Educational Publishing Foundation	Journal Article	Cardiovascular Reactivity; Cognitive Appraisal; Evaluation; Psychophysiology; Stress; Athletic Performance; Attention; Soccer; Test Construction; Threat; Cognitive Control; Adulthood (18 yrs & older); Male; Female		https://search.ebscohost.com/login.aspx?direct=true&db=psyh&AN=2018-56865-001&site=ehost-live
1	Challenge and threat: A critical review of the literature and an alternative conceptualization.	Exclude	Review Paper	In this article, the authors describe a new theory, the Evaluative Space Approach to Challenge and Threat (ESACT). Prompted by the Biopsychosocial model of challenge and threat (BPS: Blascovich and Tomaka, 1996) and the development of the Theory of Challenge and Threat States in Athletes (Jones et al., 2009), recent years have witnessed a considerable increase in research examining challenge and …	Exclude	Excluded in Step 1	Exclude	Excluded in Step 1	10.3389/fpsyg.2019.01255	Uphill, Mark A.; Rossato, Claire J. L.; Swain, Jon; O'Driscoll, Jamie	Frontiers in Psychology	16641078		20190702	10				2019-41115-001	Frontiers Media S.A.	Journal Article	Cognitive Appraisal; Concept Formation; Sports; Stress; Threat; Athletes; Biopsychosocial Approach; Emotional Responses; Neurobiology		https://search.ebscohost.com/login.aspx?direct=true&db=psyh&AN=2019-41115-001&site=ehost-live
1	Challenge or threat? Exploring the dual effects of temporal social comparison on employee workplace coping behaviors.	Include		The extant literature has indicated that comparison with high-performers could lead to negative emotions and behaviors among colleagues (including superiors). In contrast, other researchers also demonstrated that comparison can effectively motivate low-performance employees to work hard. In this study, we apply the temporal dimension to social comparison to explore how temporal social comparison …	Exclude	No performance measure	Exclude	Excluded in Step 2	10.1007/s12144-022-02999-y	Zhou, Jinfan; Zhan, Yuanfang; Cheng, Huan; Zhang, Guanglei	Current Psychology: A Journal for Diverse Perspectives on Diverse Psychological Issues	10461310		20220326					2022-49429-001	Springer	Journal	No terms assigned		https://search.ebscohost.com/login.aspx?direct=true&db=psyh&AN=2022-49429-001&site=ehost-live
1	Characteristics of challenging situations: Two policy-capturing studies.	Exclude	Other discipline	Purpose: Although the appraisal of a situation as challenging has positive effects on performance and stress-related outcomes, the situational and individual characteristics that make challenge appraisal likely are far from clear. The purpose of this paper is to test these characteristics based on a review of the conceptualizations of challenge and the associated positive effects. Design/methodol…	Exclude	Excluded in Step 1	Exclude	Excluded in Step 1	10.1108/JMP-06-2018-0232	Ohly, Sandra	Journal of Managerial Psychology	02683946		20190101	34	3	170	14	2019-32995-004	Emerald Publishing	Journal Article	Attitudes; Performance; Stress; Adversity; Adulthood (18 yrs & older); Young Adulthood (18-29 yrs); Thirties (30-39 yrs); Male; Female		https://search.ebscohost.com/login.aspx?direct=true&db=psyh&AN=2019-32995-004&site=ehost-live
1	Cognitive appraisals and team performance under stress: A simulation study.	Include		Objectives: The present study explored how challenge and threat responses to stress relate to performance, anxiety, confidence, team identity and team characteristics (time spent in training and postgraduate experience) in a medical simulation-based team competition. Methods: The study was conducted during a national simulation-based training event for residents, the SIMCUP Italia 2018. The SIMCU…	Include		Include		10.1111/medu.14050	Carenzo L; Braithwaite EC; Carfagna F; Franc J; Ingrassia PL; Turner MJ; Slater MJ; Jones MV	Medical education	1365-2923		2020 Mar	54	3	254		32034800	Wiley-Blackwell	Journal Article	Italy; Clinical Competence standards; Cognition; Patient Care Team standards; Simulation Training; Stress, Psychological psychology; Adult; Cross-Sectional Studies; Emergency Service, Hospital; Female; Humans; Internship and Residency; Italy; Male		https://search.ebscohost.com/login.aspx?direct=true&db=cmedm&AN=32034800&site=ehost-live
1	Conquering pressure! The effects of mild-anxiety training on motor performance under pressure during early motor learning.	Include		We conceptually replicated the one previous study (see record [rid]2009-13549-001[/rid]) revealing that individuals who practice a motor skill under psychological pressure (anxiety training—AT) avoid performance deterioration when exposed to higher levels of pressure. We used a >3× larger sample size than the original study and attempted to shed light on mechanisms whereby AT may promote performa…	Include	CAT measure potentially taken after performance. Not a problem, but maybe worth a discussion point			10.1037/xhp0001188	Cabral, Daniel A. R.; Parma, Juliana O.; Morris, Daniel L.; Miller, Matthew W.	Journal of Experimental Psychology: Human Perception and Performance	00961523		20240201	50	2	178	15	2024-55719-004	American Psychological Association	Journal Article	Anxiety; Attention; Biopsychosocial Approach; Motor Performance; Motor Skills; Threat; Training; Cognitive Control; Adulthood (18 yrs & older); Young Adulthood (18-29 yrs); Thirties (30-39 yrs); Male; Female		https://search.ebscohost.com/login.aspx?direct=true&db=psyh&AN=2024-55719-004&site=ehost-live
1	Coping related variables, cardiac vagal activity and working memory performance under pressure.	Include		The aim of this study was to assess the predictive role of coping related variables (trait emotional intelligence and reinvestment, challenge and threat appraisals and cardiac vagal activity) on cardiac vagal activity and working memory under low pressure (LP) and high pressure (HP) conditions. Participants (n = 49) completed trait questionnaires, the Decision Specific Reinvestment Scale, the Mov…	Include				10.1016/j.actpsy.2018.09.007	Mosley, Emma; Laborde, Sylvain; Kavanagh, Emma	Acta Psychologica	00016918		20181101	191		179	11	2018-56788-019	Elsevier Science	Journal Article	Coping Behavior; Heart Rate; Short Term Memory; Stress; Adulthood (18 yrs & older); Male; Female		https://search.ebscohost.com/login.aspx?direct=true&db=psyh&AN=2018-56788-019&site=ehost-live
1	Development and validation of the Work Envy Appraisal Scale (WEAS) for Spanish workers.	Exclude	Scale development; other discipline	Envy is an important emotion that affects workers' behavior and performance. Instruments to measure envy are available, but new scales are needed for the analysis of work envy that include appraisals of challenge (benign envy) and threat (malicious envy). Based on Lazarus and Folkman's theory, the objective of this study is to develop and validate the Work Envy Appraisal Scale (WEAS) for Spanish …	Exclude	Excluded in Step 1	Exclude	Excluded in Step 1	10.1016/j.heliyon.2023.e13097	González-Navarro P; Llinares-Insa LI; Zurriaga-Lloréns R	Heliyon	2405-8440		2023 Jan 20	9	1	e13097		36747930	Elsevier Ltd	Journal Article			https://search.ebscohost.com/login.aspx?direct=true&db=cmedm&AN=36747930&site=ehost-live
1	Do challenge and threat evaluations predict netball performance and selection at trials in youth netball players?	Include		In the current article, we investigated the extent to which challenge and threat evaluations predicted the trials performance of youth netball players. This article compared two theoretical frameworks, the theory of challenge and threat states in athletes (TCTSA) and the biopsychosocial model (BPSM) of challenge and threat, in their prediction of trials performance. A field-based cross-sectional …	Include				10.1037/spy0000248	Turner, Martin J.; Massie, Rachel; Slater, Matthew J.; Braithwaite, Elizabeth	Sport, Exercise, and Performance Psychology	21573905		20210201	10	1	71	17	2020-76740-001	Educational Publishing Foundation	Journal Article	Athletes; Athletic Performance; Emotions; Threat; Adolescent Development; Peer Pressure; Sports; Childhood (birth-12 yrs); School Age (6-12 yrs); Adolescence (13-17 yrs); Female		https://search.ebscohost.com/login.aspx?direct=true&db=psyh&AN=2020-76740-001&site=ehost-live
1	Energized or distressed by time pressure? The role of time pressure illegitimacy.	Include		According to Stress-as-Offense-to-Self theory, illegitimate stressors should undermine the self-enhancing potential and amplify the strain-related consequences of challenge stressors. We therefore postulated that time pressure will be less challenging and more hindering/threatening when considered illegitimate. In a five-day daily and a consecutive three-week weekly diary study (N = 117), we exam…	Exclude	No performance measure (only professional self-efficacy/engagement as "performance-related")	Exclude	Excluded in Step 2	10.1080/1359432X.2023.2198708	Kern, Marcel; Semmer, Norbert K.; Baethge, Anja	European Journal of Work and Organizational Psychology	1359432X		20230801	32	4	575	24	2023-62893-001	Taylor & Francis	Journal Article	Distress; Performance; Pressure Sensation; Time; Adulthood (18 yrs & older); Young Adulthood (18-29 yrs); Thirties (30-39 yrs); Middle Age (40-64 yrs); Aged (65 yrs & older); Male; Female		https://search.ebscohost.com/login.aspx?direct=true&db=psyh&AN=2023-62893-001&site=ehost-live
1	Examination of cognitive appraisals, irrational beliefs, and challenge and threat evaluations in the prediction of tournament affective states and performance of competitive elite Indian golfers.	Include		Researchers have intimated that cognitions and emotions can change in the lead up to important events. However, previous research has adopted atemporal cross-sectional designs, making it challenging to understand how cognitions and emotions unfold in the lead up to a competition. In the current study, we extended previous research by examining the temporal patterns of cognitive appraisals, irrati…	Include				10.1002/smi.3342	Chadha NJ; Turner MJ; Slater MJ	Stress and health : journal of the International Society for the Investigation of Stress	1532-2998		2023 Nov 04					37924507	John Wiley & Sons	Journal Article			https://search.ebscohost.com/login.aspx?direct=true&db=cmedm&AN=37924507&site=ehost-live
1	Examining the effect of challenge and threat states on endurance exercise capabilities.	Include		This paper presents the first two studies to explore the effect of challenge and threat states on endurance exercise capabilities. In study one, relationships between cardiovascular markers of challenge and threat states, ratings of perceived exertion (RPE), and exercise tolerance were explored during moderate- and severe-intensity cycling. Cardiovascular reactivity more reflective of a challenge…	Include				10.1016/j.psychsport.2019.04.017	Arthur, Tom G.; Wilson, Mark. R.; Moore, Lee. J.; Wylie, Lee. J.; Vine, Samuel J.	Psychology of Sport and Exercise	14690292		20190901	44		51	9	2019-39294-008	Elsevier Science	Journal Article	Cardiovascular Reactivity; Endurance; Exercise; Fatigue; Threat; Biopsychosocial Approach; Cognitive Appraisal; Oxygen; Responses; Tolerance; Adulthood (18 yrs & older); Male; Female		https://search.ebscohost.com/login.aspx?direct=true&db=psyh&AN=2019-39294-008&site=ehost-live
1	Examining the theory of challenge and threat states in athletes: Do predictions extend to academic performance?	Include		Abstract Challenge and threat responses have been seen to predict success in meaningful performance environments, however, it is not as clear whether challenge and threat states predict academic outcomes. We tested if predictions from the Theory of Challenge and Threat in Athletes (TCTSA) can be extended to an academic context, by considering antecedents and outcomes of challenge and threat state…	Include				10.1080/01443410.2022.2069229	Smith, Matt; Runswick, Oliver R.; Jewiss, Matt; Birch, Phil	Educational Psychology	01443410		20220504					2022-61395-001	Taylor & Francis	Journal	No terms assigned		https://search.ebscohost.com/login.aspx?direct=true&db=psyh&AN=2022-61395-001&site=ehost-live
1	Exposure to contact sports results in maintained performance during experimental pain.	Include		During pain, motor performance tends to decline. However, athletes who engage in contact sports are able to maintain performance despite the inherent pain that accompanies participation. This may be the result of being challenged rather than threatened by pain; adaptive coping strategies; habituation to pain; or finding pain less bothersome. This study aimed to measure performance of a novel moto…	Include				10.1016/j.jpain.2020.03.008	Thornton, Claire; Sheffield, David; Baird, Andrew	The Journal of Pain	15265900		20210101	22	1	68	8	2020-53797-001	Elsevier Science	Journal Article	Athletes; Athletic Performance; Coping Behavior; Pain; Sports; Experience Level; Pain Perception; Adulthood (18 yrs & older); Male; Female		https://search.ebscohost.com/login.aspx?direct=true&db=psyh&AN=2020-53797-001&site=ehost-live
1	From threat to challenge-Improving medical students' stress response and communication skills performance through the combination of stress arousal reappraisal and preparatory worked example-based learning when breaking bad news to simulated patients: study protocol for a randomized controlled trial.	Include		Background: Breaking bad news (BBN; e.g., delivering a cancer diagnosis) is perceived as one of the most demanding communication tasks in the medical field and associated with high levels of stress. Physicians' increased stress in BBN encounters can negatively impact their communication performance, and in the long term, patient-related health outcomes. Although a growing body of literature ackno…	Include	Note: This is just a trial protocol, but results might already be available at request from the authors or in a peer-reviewed journal article - check for both			10.1186/s40359-023-01167-6	Bosshard M; Schmitz FM; Guttormsen S; Nater UM; Gomez P; Berendonk C	BMC psychology	2050-7283		2023 May 10	11	1	153		37165406	BioMed Central	Clinical Trial Protocol	Students, Medical psychology; Physicians psychology; Humans; Truth Disclosure; Communication; Arousal; Randomized Controlled Trials as Topic		https://search.ebscohost.com/login.aspx?direct=true&db=cmedm&AN=37165406&site=ehost-live
1	Good performance in difficult times? Threat and challenge as contributors to achievement emotions and academic performance during the COVID-19 outbreak.	Include		Introduction: The COVID-19 pandemic has emerged as one of the most formidable global crises, leading to the disruptions to education systems worldwide and impacting learning attitudes and psychological well-being of various learner groups, including university students. In this context, students' appraisals of adverse learning situations play a key role. It is not just the learning situation, but…	Include				10.3389/fpsyg.2023.1264860	Malkoc S; Macher D; Hasenhütl S; Paechter M	Frontiers in psychology	1664-1078		2023 Nov 15	14		1264860		38046119	Frontiers Research Foundation	Journal Article			https://search.ebscohost.com/login.aspx?direct=true&db=cmedm&AN=38046119&site=ehost-live
1	Gratitude expressions improve teammates’ cardiovascular stress responses.	Include		Gratitude expressions play a key role in strengthening relationships, suggesting gratitude might promote adaptive responses during teamwork. However, little research has examined gratitude’s impact on loose tie relationships (like coworkers), and similarly little research has examined how gratitude impacts physiological stress responding or biological responses more generally. The present researc…	Include	Sounds like there is a performance outcome, but not explicitly mentioned - selected just in case			10.1037/xge0001238	Gu, Yumeng; Ocampo, Joseph M.; Algoe, Sara B.; Oveis, Christopher	Journal of Experimental Psychology: General	00963445		20221201	151	12	3281	11	2022-71813-001	American Psychological Association	Journal Article	Gratitude; Responses; Stress Reactions; Teams; Threat; Group Performance; Physiological Stress; Product Design; Adulthood (18 yrs & older); Young Adulthood (18-29 yrs); Male; Female		https://search.ebscohost.com/login.aspx?direct=true&db=psyh&AN=2022-71813-001&site=ehost-live
1	Group‐based flow: The influence of cardiovascular synchronization and identifiability.	Include		Previous work has demonstrated the role of group‐based flow in group performance and experience, but the physiological correlates of these relations are largely unknown. We examined the relation between cardiovascular synchronization, self‐reported flow, and performance in a three‐person online gaming task. We included measures of Heart Rate (HR), Pre‐Ejection Period (PEP), and Cardiac Output (CO…	Include				10.1111/psyp.14227	Snijdewint, Joyce A.; Scheepers, Daan	Psychophysiology	00485772		20230501	60	5	1	18	2023-26475-001	Wiley-Blackwell Publishing Ltd.	Journal Article	Group Performance; Heart Rate; Social Behavior; Social Identity; Threat; Flow (Consciousness State); Task; Cardiovascular Health; Adolescence (13-17 yrs); Adulthood (18 yrs & older); Young Adulthood (18-29 yrs); Thirties (30-39 yrs); Male; Female		https://search.ebscohost.com/login.aspx?direct=true&db=psyh&AN=2023-26475-001&site=ehost-live
1	How consistent are challenge and threat evaluations? A generalizability analysis.	Include		Viewing stressful situations as more of a challenge than a threat (i.e., coping resources match or exceed situational demands) has been associated with better performance and long-term health. However, to date, little research has examined if individuals have tendencies to evaluate all stressful situations as more of a challenge or threat. Thus, this study used generalizability analyses to invest…	Exclude	No performance measure (only professional self-efficacy/engagement as "performance-related")	Exclude	Excluded in Step 2	10.3389/fpsyg.2019.01778	Moore, Lee J.; Freeman, Paul; Hase, Adrian; Solomon-Moore, Emma; Arnold, Rachel	Frontiers in Psychology	16641078		20190802	10				2019-48813-001	Frontiers Media S.A.	Journal Article	Athletes; Cognitive Appraisal; Stress; Threat; Coping Behavior; Family; Injuries; Stress Management; Theories; Adulthood (18 yrs & older); Young Adulthood (18-29 yrs); Thirties (30-39 yrs); Middle Age (40-64 yrs); Aged (65 yrs & older); Male; Female		https://search.ebscohost.com/login.aspx?direct=true&db=psyh&AN=2019-48813-001&site=ehost-live
1	Implementing a pressure inurement training program to optimize cognitive appraisal, emotion regulation, and sport self-confidence in a women’s state cricket team.	Include		Athletes’ responses to stressors affect their performance under pressure. Pressure inurement training (PIT) is a form of stress exposure training which is used to optimize athletes’ stress responses. In this study, we implemented a 4-week PIT program in a state team of female cricket players. We evaluated the difference in players’ cognitive appraisal, emotion regulation, and sport self-confidenc…	Exclude	No performance measure (only professional self-efficacy/engagement as "performance-related")	Exclude	Excluded in Step 2	10.1080/10413200.2019.1706664	van Rens, Fleur E. C. A.; Burgin, Matthew; Morris-Binelli, Khaya	Journal of Applied Sport Psychology	10413200		20210701	33	4	402	18	2021-62714-001	Taylor & Francis	Journal Article	Cognitive Appraisal; Emotional Regulation; Self-Confidence; Sports; Teams; Athletic Training; Adulthood (18 yrs & older); Female		https://search.ebscohost.com/login.aspx?direct=true&db=psyh&AN=2021-62714-001&site=ehost-live
1	In-task auditory performance-related feedback promotes cardiovascular markers of a challenge state during a pressurized task.	Include		Background and Objectives: Individuals evaluate the demands and resources associated with a pressurized situation, which leads to distinct patterns of cardiovascular responses. While it is accepted that cognitive evaluations are updated throughout a pressurized situation, to date, cardiovascular markers have only been recorded immediately before, or averaged across, these situations. Thus, this s…	Include	Probably no performance measure, but maybe it was just not reported in the abstract (task allows for performance measurement)			10.1080/10615806.2020.1766681	Crowe, Emily M.; Moore, Lee J.; Harris, David J.; Wilson, Mark R.; Vine, Samuel J.	Anxiety, Stress & Coping: An International Journal	10615806		20200901	33	5	497	14	2020-37104-001	Taylor & Francis	Journal Article	Auditory Perception; Cardiovascular Reactivity; Stress Reactions; Threat; Visual Search; Feedback; Reaction Time; Responses; Stress; Adulthood (18 yrs & older); Male; Female		https://search.ebscohost.com/login.aspx?direct=true&db=psyh&AN=2020-37104-001&site=ehost-live
1	Investigating Irrational Beliefs, Cognitive Appraisals, Challenge and Threat, and Affective States in Golfers Approaching Competitive Situations.	Include		On approach to competitive situations, affective states (emotions and anxiety) occur through the complex interaction of cognitive antecedents. Researchers have intimated that irrational beliefs might play an important role in the relationship between cognitive appraisals and affective states, but has ignored challenge and threat. In the current research, we examine the interaction between cogniti…	Exclude	No performance measure (only professional self-efficacy/engagement as "performance-related")	Exclude	Excluded in Step 2	10.3389/fpsyg.2019.02295	Chadha NJ; Turner MJ; Slater MJ	Frontiers in psychology	1664-1078		2019 Oct 10	10		2295		31649600	Frontiers Research Foundation	Journal Article			https://search.ebscohost.com/login.aspx?direct=true&db=cmedm&AN=31649600&site=ehost-live
1	Music performance anxiety from the challenge and threat perspective: psychophysiological and performance outcomes.	Include		Background: Although many musicians perceive music performance anxiety (MPA) as a significant problem, studies about the psychobiological and performance-related concomitants of MPA are limited. Using the biopsychosocial model of challenge and threat as theoretical framework, we aim to investigate whether musicians' changes in their psychobiological responses and performance quality from a privat…	Include	Note: This is just a trial protocol, but results might already be available at request from the authors or in a peer-reviewed journal article - check for both			10.1186/s40359-020-00448-8	Guyon AJAA; Studer RK; Hildebrandt H; Horsch A; Nater UM; Gomez P	BMC psychology	2050-7283		2020 Aug 25	8	1	87		32843074	BioMed Central	Journal Article	Music; Performance Anxiety; Adolescent; Adult; Anxiety; Female; Humans; Saliva; Young Adult		https://search.ebscohost.com/login.aspx?direct=true&db=cmedm&AN=32843074&site=ehost-live
1	On the physiology of flow: Bridging flow theory with the biopsychosocial model of challenge and threat.	Include		We examined the relation between psychological flow and cardiovascular markers of challenge. According to flow theory and the biopsychosocial model of challenge and threat (BPS-CT) optimal motivational states (flow, challenge) arise during activities where task demands meet personal resources. Participants (N = 154) played Tetris in either an underload, fit, or overload condition. Cardiovascular …	Include				10.1016/j.ijpsycho.2022.10.007	Scheepers D; Keller J	International journal of psychophysiology : official journal of the International Organization of Psychophysiology	1872-7697		2022 Dec	182		119		36273715	Elsevier	Journal Article	Models, Biopsychosocial; Cardiovascular System; Humans; Stress, Psychological psychology; Motivation; Task Performance and Analysis		https://search.ebscohost.com/login.aspx?direct=true&db=cmedm&AN=36273715&site=ehost-live
1	Opportunity or risk? Appraisal and affect mediate the effect of task framing on working memory performance in university students.	Include		Working memory (WM) is crucial for reasoning, learning, decision-making and academic achievement. In diverse contexts, how a task is framed pertaining to its demands and consequences can influence participants' task performance by modifying their cognitive appraisals. However, less is known about the effect of task framing on WM performance and the mechanisms. This study examined whether opportun…	Include				10.3389/fpsyg.2021.615329	Chen, Luxi; Qu, Li	Frontiers in Psychology	16641078		20210901	12				2021-86469-001	Frontiers Media S.A.	Journal Article	Cognitive Appraisal; College Students; Experiences (Events); Framing Effects; Risk Factors; Short Term Memory; Affective Valence; Task; Adulthood (18 yrs & older); Young Adulthood (18-29 yrs); Male; Female		https://search.ebscohost.com/login.aspx?direct=true&db=psyh&AN=2021-86469-001&site=ehost-live
1	Optimizing stress responses with reappraisal and mindset interventions: An integrated model.	Include		Background: The dominant perspective in society is that stress has negative consequences, and not surprisingly, the vast majority of interventions for coping with stress focus on reducing the frequency or severity of stressors. However, the effectiveness of stress attenuation is limited because it is often not possible to avoid stressors, and avoiding or minimizing stress can lead individuals to …	Exclude	Review paper	Exclude	Excluded in Step 2	10.1080/10615806.2018.1442615	Jamieson, Jeremy P.; Crum, Alia J.; Goyer, J. Parker; Marotta, Marisa E.; Akinola, Modupe	Anxiety, Stress & Coping: An International Journal	10615806		20180501	31	3	245	17	2018-13854-001	Taylor & Francis	Journal Article	Coping Behavior; Intervention; Mind; Stress Reactions; Mindset		https://search.ebscohost.com/login.aspx?direct=true&db=psyh&AN=2018-13854-001&site=ehost-live
1	Performance breakdown under pressure among esports competitors.	Include		This study investigated the effects of psychological pressure on cognitive anxiety, challenge and threat appraisals, gaze behavior, and action performance during an esport task among national- and university-level competitors. In Experiment 1, 90 participants (67 males, 23 females; Mage = 20.57 years, SD = 2.26), divided into national-level (n = 33) and university-level (n = 57) competitors, comp…	Include				10.1037/spy0000337	Sharpe, Benjamin T.; Obine, Emmanuel A. C.; Birch, Phil D. J.; Pocock, Chris; Moore, Lee J.	Sport, Exercise, and Performance Psychology	21573905		20240201	13	1	89	21	2024-27946-001	Educational Publishing Foundation	Journal Article	Anxiety; Cognition; Competition; Computer Games; Eye Fixation; Performance; Stress; Threat; Adulthood (18 yrs & older); Male; Female		https://search.ebscohost.com/login.aspx?direct=true&db=psyh&AN=2024-27946-001&site=ehost-live
1	Performance, stress, and attitudinal outcomes of perceptions of others’ entitlement behavior: Supervisor–subordinate work relationship quality as moderator in two samples.	Include		Supervisor–subordinate work relationships are based on a series of potentially fluctuating resource allocation episodes. Building on this reality, we hypothesized in the present research that supervisor–subordinate work relationship quality will neutralize the negative attitudinal and behavioral strain effects associated with perceptions of others’ entitlement behavior. We draw upon the transacti…	Include	Probably no CAT measure, but maybe it was just not reported in the abstract (task allows for performance measurement)			10.1177/1059601117696676	Hackney, Kaylee J.; Maher, Liam P.; Daniels, Shanna R.; Hochwarter, Wayne A.; Ferris, Gerald R.	Group & Organization Management	10596011		20180201	43	1	101	37	2018-01346-005	Sage Publications	Journal Article	Job Performance; Job Satisfaction; Occupational Stress; Supervisor Employee Interaction; Entitlement (Psychological); Well Being; Adulthood (18 yrs & older); Male; Female		https://search.ebscohost.com/login.aspx?direct=true&db=psyh&AN=2018-01346-005&site=ehost-live
1	Personality traits, stress appraisals and sleep in young elite athletes: A profile approach.	Include		The aim of this study was to identify young elite athletes' personality profiles using a person-centred approach and to investigate whether the profiles significantly differ in stress and sleep. 260 athletes from a variety of sports completed a questionnaire package to assess neuroticism and conscientiousness traits, stress appraisals (i.e. intensity and directional interpretation of stress, chal…	Exclude	No performance measure (only professional self-efficacy/engagement as "performance-related")	Exclude	Excluded in Step 2	10.1080/17461391.2020.1829716	Nédélec M; Lienhart N; Martinent G; Doron J	European journal of sport science	1536-7290		2021 Sep	21	9	1299		32977726	Routledge/Taylor & Francis	Journal Article	Athletes psychology; Personality; Sleep; Adolescent; Female; Humans; Male; Neuroticism; Stress, Psychological; Surveys and Questionnaires		https://search.ebscohost.com/login.aspx?direct=true&db=cmedm&AN=32977726&site=ehost-live
1	Physiological indices of challenge and threat: A data-driven investigation of autonomic nervous system reactivity during an active coping stressor task.	Include		We utilized a data-driven, unsupervised machine learning approach to examine patterns of peripheral physiological responses during a motivated performance context across two large, independent data sets, each with multiple peripheral physiological measures. Results revealed that patterns of cardiovascular response commonly associated with challenge and threat states emerged as two of the predomin…	Exclude	No performance measure (only professional self-efficacy/engagement as "performance-related")	Exclude	Excluded in Step 2	10.1111/psyp.13454	Wormwood JB; Khan Z; Siegel E; Lynn SK; Dy J; Barrett LF; Quigley KS	Psychophysiology	1540-5958		2019 Dec	56	12	e13454		31407813	Blackwell	Journal Article	Adaptation, Psychological physiology; Autonomic Nervous System physiology; Fear physiology; Galvanic Skin Response physiology; Heart Function Tests; Stress, Psychological physiopathology; Unsupervised Machine Learning; Adolescent; Adult; Aged; Datasets as Topic; Electromyography; Female; Heart Rate physiology; Humans; Male; Middle Aged; Young Adult		https://search.ebscohost.com/login.aspx?direct=true&db=cmedm&AN=31407813&site=ehost-live
1	Planning, conducting, and analyzing a psychophysiological experiment on challenge and threat: A comprehensive tutorial.	Exclude	Theory paper	The biopsychosocial model of challenge and threat (BPS-CT) is a powerful framework linking psychological processes to reliable patterns of cardiovascular responses during motivated performance situations. Specifically, the BPS-CT poses challenge and threat as two motivational states that can emerge in response to a demanding, self-relevant task, where greater challenge arises when perceived resou…	Exclude	Excluded in Step 1	Exclude	Excluded in Step 1	10.3758/s13428-022-01817-4	Johnston PR; Volkov AE; Ryan WS; Lee SWS	Behavior research methods	1554-3528		2023 Apr	55	3	1193		35606676	Springer	Journal Article	Stress, Psychological psychology; Psychophysiology; Humans; Motivation		https://search.ebscohost.com/login.aspx?direct=true&db=cmedm&AN=35606676&site=ehost-live
1	Reappraising stress arousal improves affective, neuroendocrine, and academic performance outcomes in community college classrooms.	Include		The field experiment presented here applied a stress regulation technique to optimize affective and neuroendocrine responses and improve academic and psychological outcomes in an evaluative academic context. Community college students (N = 339) were randomly assigned to stress reappraisal or active control conditions immediately before taking their second in-class exam. Whereas stress is typicall…	Include				10.1037/xge0000893	Jamieson, Jeremy P.; Black, Alexandra E.; Pelaia, Libbey E.; Gravelding, Hannah; Gordils, Jonathan; Reis, Harry T.	Journal of Experimental Psychology: General	00963445		20220101	151	1	197	16	2021-65684-001	American Psychological Association	Journal Article	Cognitive Appraisal; College Academic Achievement; Neuroendocrinology; Physiological Arousal; Stress; Classrooms; Community Colleges; Psychophysiology; Threat; Adolescence (13-17 yrs); Adulthood (18 yrs & older); Young Adulthood (18-29 yrs); Thirties (30-39 yrs); Middle Age (40-64 yrs); Male; Female		https://search.ebscohost.com/login.aspx?direct=true&db=psyh&AN=2021-65684-001&site=ehost-live
1	Self-based goals, underlying reasons, performance and discrete emotions among parkrunners.	Include		Introduction: A temporal sequence of hypothesized relationships was tested between self-based goals and their underlying reasons → stress appraisals → performance and emotions, among UK parkrunners. A conditional process model was also examined to ascertain the potential moderating role of self-determined reasons in explaining the indirect relationship of self-based goals predicting performance a…	Include	Performance measure might be subjective self-report			10.3389/fpsyg.2023.1017836	Mulvenna M; Adie JW; Tramontano C	Frontiers in psychology	1664-1078		2023 Jul 03	14		1017836		37465486	Frontiers Research Foundation	Journal Article			https://search.ebscohost.com/login.aspx?direct=true&db=cmedm&AN=37465486&site=ehost-live
1	Shared identity content between leader and follower influences intentional mobilization and challenge and threat states.	Include		Objectives: Researchers have examined how leaders' representation of shared identity content allows them to mobilize group members towards success in competitive tasks. However, research is yet to determine the psychological and physiological implications of shared identity content with a leader when approaching competitive tasks. The present research addresses this gap within a two-phase experim…	Include				10.1016/j.psychsport.2021.101914	Miller, Anthony J.; Slater, Matthew J.; Turner, Martin J.	Psychology of Sport and Exercise	14690292		20210501	54				2021-48658-001	Elsevier Science	Journal Article	Competition; Content Analysis; Leadership; Motor Performance; Social Identity; Sports; Threat; Leader Member Exchange Theory; Adulthood (18 yrs & older); Male; Female		https://search.ebscohost.com/login.aspx?direct=true&db=psyh&AN=2021-48658-001&site=ehost-live
1	Silica-supported near-infrared carbon dots and bicarbonate nanoplatform for triple synergistic sterilization and wound healing promotion therapy.	Exclude	Other discipline	Widespread bacterial infection and the emergence of antibiotic resistance exhibit an increasing threat to public health. Additionally, chronic wounds caused by bacterial infection have become a major challenge and threat in medical. Therefore, it is of great significance to explore effective and safe nanomaterials which possess antibacterial and wound healing promotion performance. Herein, we dev…	Exclude	Excluded in Step 1	Exclude	Excluded in Step 1	10.1016/j.jcis.2021.10.147	Chu X; Liu Y; Zhang P; Li K; Feng W; Sun B; Zhou N; Shen J	Journal of colloid and interface science	1095-7103		2022 Feb 15	608	Pt 2	1308		34742056	Academic Press	Journal Article	Silicon Dioxide; Staphylococcus aureus; Anti-Bacterial Agents pharmacology; Bicarbonates; Carbon; Escherichia coli; Sterilization; Wound Healing		https://search.ebscohost.com/login.aspx?direct=true&db=cmedm&AN=34742056&site=ehost-live
1	Social challenge and threat predict performance and cardiovascular responses during competitive video gaming.	Include		Individuals tend to compare themselves with others, and the results of these self-evaluations influence subsequent performance. When individuals perceive an advantage over their rivals (challenge-type response), they achieve higher levels of performance. According to the biopsychosocial model of challenge and threat, benefits of favourable appraisals are partly mediated by cardiovascular efficien…	Include				10.1016/j.psychsport.2019.101584	Behnke, Maciej; Kosakowski, Michal; Kaczmarek, Lukasz D.	Psychology of Sport and Exercise	14690292		20200101	46				2019-73978-001	Elsevier Science	Journal Article	Cardiovascular Reactivity; Computer Games; Games; Social Processes; Threat; Biopsychosocial Approach; Cognitive Appraisal; Heart Rate; Responses; Self-Evaluation		https://search.ebscohost.com/login.aspx?direct=true&db=psyh&AN=2019-73978-001&site=ehost-live
1	Stress mindset in athletes: Investigating the relationships between beliefs, challenge and threat with psychological wellbeing.	Include		Objective: Stress is omnipresent in daily life and can be acutely experienced by athletes due to additional circumstances such as deselection and injury. Trait beliefs athletes have about the stress they experience as well as the cognitive appraisals of this stress may be important in determining psychological wellbeing. The present study aimed to investigate the relationships between stress mind…	Exclude	No performance measure (only professional self-efficacy/engagement as "performance-related")	Exclude	Excluded in Step 2	10.1016/j.psychsport.2021.102020	Mansell, Paul C.	Psychology of Sport and Exercise	14690292		20211101	57		1	10	2021-94827-001	Elsevier Science	Journal Article	Athletes; Cognitive Appraisal; Irrational Beliefs; Major Depression; Stress; Threat; Well Being; Mindset; Adulthood (18 yrs & older); Male; Female		https://search.ebscohost.com/login.aspx?direct=true&db=psyh&AN=2021-94827-001&site=ehost-live
1	Successful performance and cardiovascular markers of challenge and threat: A meta-analysis.	Exclude	Review Paper	Cardiovascular responses to challenge and threat have been used extensively in psychophysiological research. In this meta-analysis, we scrutinized the body of evidence for the role of challenge and threat hemodynamic responses in predicting positive behavioral outcomes, i.e., performance quality. We accounted for cardiac output (CO), total peripheral resistance (TPR), and Challenge-Threat Index (…	Exclude	Excluded in Step 1	Exclude	Excluded in Step 1	10.1016/j.ijpsycho.2018.04.007	Behnke M; Kaczmarek LD	International journal of psychophysiology : official journal of the International Organization of Psychophysiology	1872-7697		2018 Aug	130		73		29680521	Elsevier	Journal Article	Cardiovascular System physiopathology; Cognition physiology; Stress, Psychological physiopathology; Blood Pressure; Cardiac Output; Heart Rate		https://search.ebscohost.com/login.aspx?direct=true&db=cmedm&AN=29680521&site=ehost-live
1	Take a chance on stem: Risk-taking buffers negative effects of stereotype threat.	Include		Abstract The present research examined how risk-taking protects against consequences of negative gender stereotypes among women in science, technology, engineering, and mathematics (STEM). In Study 1, undergraduate women and men in STEM (N = 1013) took an online survey assessing risk-taking, academic outcomes, and vulnerability to stereotype threat. Risk-taking predicted positive academic outcome…	Include				10.1080/00220973.2020.1848766	Petzel, Zachary W.; Casad, Bettina J.	Journal of Experimental Education	00220973		20201112					2020-90346-001	Taylor & Francis	Journal	No terms assigned		https://search.ebscohost.com/login.aspx?direct=true&db=psyh&AN=2020-90346-001&site=ehost-live
1	The benefits of a challenge approach on match day: Investigating cardiovascular reactivity in professional academy soccer players.	Include		This study assessed physiological (cardiovascular) and psychological (confidence, control, and approach focus) data in professional academy soccer players prior to performance in competitive matches. A challenge state is characterised by an increase in cardiac output (CO), and a decrease in total peripheral vascular resistance (TPR). Data were collected from 37 participants, with 19 of these prov…	Include				10.1080/17461391.2019.1629179	Dixon JG; Jones MV; Turner MJ	European journal of sport science	1536-7290		2020 Apr	20	3	375		31167615	Routledge/Taylor & Francis	Journal Article	Athletic Performance physiology; Athletic Performance psychology; Competitive Behavior physiology; Hemodynamics; Soccer physiology; Soccer psychology; Adolescent; Adult; Humans; Male; Surveys and Questionnaires; Young Adult		https://search.ebscohost.com/login.aspx?direct=true&db=cmedm&AN=31167615&site=ehost-live
1	The effect of ego depletion on challenge and threat evaluations during a potentially stressful public speaking task.	Include		Background: It has been well established that challenge and threat evaluations affect the performance of potentially stressful tasks. However, the factors that influence these evaluations have rarely been examined. Objective: This study examined the effects of ego depletion on challenge and threat evaluations during a public speaking task. Method: 262 participants (150 males, 112 females; Mage = …	Exclude	No objective performance measure (only subjective performance)	Exclude	Excluded in Step 2	10.1080/10615806.2020.1839732	O'Brien, J.; Fryer, S.; Parker, J.; Moore, L.	Anxiety, Stress & Coping: An International Journal	10615806		20210501	34	3	266	13	2020-83854-001	Taylor & Francis	Journal Article	Cognitive Appraisal; Ego; Public Speaking; Self-Control; Self-Regulation; Stress; Threat; Adulthood (18 yrs & older); Male; Female		https://search.ebscohost.com/login.aspx?direct=true&db=psyh&AN=2020-83854-001&site=ehost-live
1	The effect of exercise-induced fatigue and heat exposure on soccer-specific decision-making during high-intensity intermittent exercise.	Include		Global warming and the globalisation of sport has increased the prevalence of sports competitions being held in hot environments. However, there is currently limited research investigating the impact of the heat on soccer-specific decision-making skills during exercise reflective of the physical demands of match-play. Therefore, the effects of heat exposure on physical and soccer-specific decisio…	Include				10.1371/journal.pone.0279109	Donnan KJ; Williams EL; Stanger N	PloS one	1932-6203		2022 Dec 15	17	12	e0279109		36520792	Public Library of Science	Journal Article	Soccer physiology; High-Intensity Interval Training; Athletic Performance physiology; Male; Humans; Hot Temperature; Bicycling; Fatigue		https://search.ebscohost.com/login.aspx?direct=true&db=cmedm&AN=36520792&site=ehost-live
1	The effects of rational and irrational coach team talks on the cognitive appraisal and achievement goal orientation of varsity football athletes.	Include		The effects of rational and irrational coach team talks on cognitive appraisal and achievement goal orientation were examined. During the half-time interval of a 60 min football match, 25 male varsity football athletes (Mage = 20.20; SD ± 1.38 years) received a rational (n = 13) or an irrational (n = 12) team talk from a coach. Irrational and rational beliefs were measured before the football mat…	Exclude	No performance measure (only professional self-efficacy/engagement as "performance-related")	Exclude	Excluded in Step 2	10.1177/1747954118771183	Evans, Andrew L.; Turner, Martin J.; Pickering, Richard; Powditch, Rebecca	International Journal of Sports Science & Coaching	17479541		20180601	13	3	431	8	2018-27587-024	Sage Publications	Journal Article	Motivation; Soccer; Coaching; Cognitive Appraisal; College Athletes; Football; Goal Orientation; Rationality; Adulthood (18 yrs & older); Male		https://search.ebscohost.com/login.aspx?direct=true&db=psyh&AN=2018-27587-024&site=ehost-live
1	The influence of identity leadership principles on followers' challenge and threat states and motor performance.	Include		It has been theorized that a follower can draw upon support from individuals they identify with when approaching competitive situations to improve psychophysiological challenge states, and performance potential. As such, we examine how perceptions of identity leadership influence resource appraisals, cardiovascular reactivity, and performance in a pressurised motor task across two laboratory expe…	Include				10.1016/j.psychsport.2021.101909	Miller, Anthony J.; Slater, Matthew J.; Turner, Martin J.	Psychology of Sport and Exercise	14690292		20210501	54				2021-48656-001	Elsevier Science	Journal Article	Cardiovascular Reactivity; Leadership; Motor Performance; Psychophysiology; Social Identity; Stress; Threat; Leader Member Exchange Theory; Adulthood (18 yrs & older); Male; Female		https://search.ebscohost.com/login.aspx?direct=true&db=psyh&AN=2021-48656-001&site=ehost-live
1	The influence of self-talk on challenge and threat states and performance.	Exclude	Review Paper	Objectives: A psychophysiological response called a challenge state has been associated with better performance than a threat state. However, to date, challenge-promoting interventions have rarely been tested. Therefore, this study investigated whether instructional and/or motivational self-talk promoted a challenge state and improved task performance. Design: A three-group, randomised-controlled…	Exclude	Excluded in Step 1	Exclude	Excluded in Step 1	10.1016/j.psychsport.2019.101550	Hase, Adrian; Hood, Jacob; Moore, Lee J.; Freeman, Paul	Psychology of Sport and Exercise	14690292		20191101	45				2019-59480-001	Elsevier Science	Journal Article	Cardiovascular Reactivity; Psychophysiology; Self-Talk; Threat; Intervention; Adulthood (18 yrs & older); Young Adulthood (18-29 yrs); Thirties (30-39 yrs); Middle Age (40-64 yrs); Male; Female		https://search.ebscohost.com/login.aspx?direct=true&db=psyh&AN=2019-59480-001&site=ehost-live
1	The relationship between challenge and threat states and anaerobic power, core affect, perceived exertion, and self-focused attention during a competitive sprint cycling task.	Include		This study investigated the relationship between challenge and threat states and anaerobic power, core affect, perceived exertion, and self-focused attention during a competitive sprint cycling task. Thirty-five participants completed familiarization, baseline, and pressurized Wingate tests. Before the pressurized test, challenge and threat states were measured via self-report (demand resource ev…	Include				10.1016/bs.pbr.2018.08.006	Wood N; Parker J; Freeman P; Black M; Moore L	Progress in brain research	1875-7855		2018	240		1		30390825	Elsevier	Journal Article	Adaptation, Psychological physiology; Attention physiology; Bicycling psychology; Perception physiology; Psychomotor Performance physiology; Adult; Female; Humans; Male; Psychology, Sports; Psychophysiology; Stress, Psychological physiopathology; Young Adult		https://search.ebscohost.com/login.aspx?direct=true&db=cmedm&AN=30390825&site=ehost-live
1	The relationship between challenge and threat states and performance: A systematic review.	Exclude	Review Paper	The biopsychosocial model of challenge and threat states specifies that these states engender different physiological and behavioral responses in potentially stressful situations. This model has received growing interest in the sport and performance psychology literature. The present systematic review examined whether a challenge state is associated with superior performance than a threat state. …	Exclude	Excluded in Step 1	Exclude	Excluded in Step 1	10.1037/spy0000132	Hase, Adrian; O'Brien, Jessica; Moore, Lee J.; Freeman, Paul	Sport, Exercise, and Performance Psychology	21573905		20190501	8	2	123	22	2018-26658-001	Educational Publishing Foundation	Journal Article	Biopsychosocial Approach; Motivation; Sports; Stress; Threat; Cardiovascular Reactivity; Evaluation; Performance		https://search.ebscohost.com/login.aspx?direct=true&db=psyh&AN=2018-26658-001&site=ehost-live
1	The role of emotions in esports performance.	Include		Emotions that differ on the approach-avoidance dimension are thought to have different functions. Based on the motivational dimensional model of affect, we expected high-approach tendency (and not valence) to facilitate sports performance in a gaming context. Moreover, we expected the influence of high-approach emotions on performance to be mediated by higher levels of cognitive and physiological…	Include		Include		10.1037/emo0000903	Behnke, Maciej; Gross, James J.; Kaczmarek, Lukasz D.	Emotion	15283542		20220801	22	5	1059	12	2020-79645-001	American Psychological Association	Journal Article	Anger; Emotions; Enthusiasm; Approach Behavior; Responses; Sadness; Soccer; Threat; Adulthood (18 yrs & older); Young Adulthood (18-29 yrs); Thirties (30-39 yrs); Male; Female		https://search.ebscohost.com/login.aspx?direct=true&db=psyh&AN=2020-79645-001&site=ehost-live
1	The role of social support and social identification on challenge and threat cognitive appraisals, perceived stress, and life satisfaction in workplace employees.	Include		There is an emergent literature highlighting the positive role of social support and social identification in buffering against the deleterious effects of psychological stressors. Yet, we have limited understanding of how exactly these social factors fit within contemporary stress and coping theory. To advance and gain a greater understanding of these social factors, we explore the associations o…	Include				10.1371/journal.pone.0288563	Gillman, Jamie C.; Turner, Martin J.; Slater, Matthew J.	PLoS ONE	19326203		20230712	18	7			2023-91561-001	Public Library of Science	Journal Article	Cognitive Appraisal; Employee Turnover; Intention; Life Satisfaction; Social Stress; Social Support; Threat; Perceived Stress; Adulthood (18 yrs & older); Male; Female		https://search.ebscohost.com/login.aspx?direct=true&db=psyh&AN=2023-91561-001&site=ehost-live
1	Thinking Aloud: Stress and Coping in Junior Cricket Batsmen During Challenge and Threat States.	Include		The present study examined stress and coping of cricket batsmen during challenge and threat states using the Think-Aloud method. Ten male elite-level junior cricket batsmen took part in the study. A repeated measures design was implemented, with participants verbalizing while both in (a) a threat state and (b) a challenge state. Participants were required to score 36 runs in 30 balls during the t…	Include	Probably no performance measure, but maybe it was just not reported in the abstract (design allows for performance measurement)			10.1177/0031512520938911	McGreary M; Eubank M; Morris R; Whitehead A	Perceptual and motor skills	1558-688X		2020 Dec	127	6	1095		32640875	SAGE	Journal Article	Adaptation, Psychological physiology; Athletes psychology; Cricket Sport psychology; Stress, Psychological psychology; Adolescent; Athletic Performance psychology; Emotions; Humans; Male		https://search.ebscohost.com/login.aspx?direct=true&db=cmedm&AN=32640875&site=ehost-live
1	Threat-related motivational disengagement: Integrating blunted cardiovascular reactivity to stress into the biopsychosocial model of challenge and threat.	Exclude	Review Paper	Background: The biopsychosocial model of challenge and threat specifies a challenge-threat continuum where favorable demand-resource evaluations, efficient cardiovascular responses, and superior performance characterize challenge; and maladaptive outcomes like clinical depression characterize threat states. The model also specifies task engagement, operationalized as heart rate and ventricular co…	Exclude	Excluded in Step 1	Exclude	Excluded in Step 1	10.1080/10615806.2020.1755819	Hase, Adrian; aan het Rot, Marije; de Miranda Azevedo, Ricardo; Freeman, Paul	Anxiety, Stress & Coping: An International Journal	10615806		20200701	33	4	355	15	2020-34807-001	Taylor & Francis	Journal Article	Biopsychosocial Approach; Cardiovascular Reactivity; Major Depression; Stress; Threat; Models; Motivation; Health Outcomes		https://search.ebscohost.com/login.aspx?direct=true&db=psyh&AN=2020-34807-001&site=ehost-live
1	To trust, or not to trust? Individual differences in physiological reactivity predict trust under acute stress.	Include		The stress response represents an evolutionarily ancient array of biological responses to challenge or threat that facilitate survival by promoting adaptive behaviors. ‘Adaptive’ in the evolutionary sense, however, does not easily translate to explain stress’ effect on human decisions. Much research demonstrates that acute stress alters decision-making, but outcomes are obscured by a range of met…	Exclude	No performance measure (only professional self-efficacy/engagement as "performance-related")	Exclude	Excluded in Step 2	10.1016/j.psyneuen.2018.09.019	Potts, Stephanie R.; McCuddy, William T.; Jayan, Devi; Porcelli, Anthony J.	Psychoneuroendocrinology	03064530		20190201	100		75	10	2019-02964-013	Elsevier Science	Journal Article	Decision Making; Physiological Correlates; Stress; Trust (Social Behavior); Individual Differences; Prosocial Behavior; Adulthood (18 yrs & older); Male; Female		https://search.ebscohost.com/login.aspx?direct=true&db=psyh&AN=2019-02964-013&site=ehost-live
1	Tyrosine intake and cardiovascular responses in a motivated performance situation.	Include		Ingesting the catecholamine precursor tyrosine can prevent decrements in, or improve, cognitive and motor performance in demanding situations. Furthermore, the biopsychosocial model of challenge and threat specifies that adrenal medullary catecholamine release plays a central role in the occurrence of a challenge state, which has been linked to better performance under pressure than a threat stat…	Include				10.1037/spy0000144	Hase, Adrian; Gorrie-Stone, Tyler; Freeman, Paul	Sport, Exercise, and Performance Psychology	21573905	9781433892400	20190201	8	1	80	13	2018-48464-001	Educational Publishing Foundation	Journal Article	Cardiovascular System; Cognitive Ability; Motor Performance; Threat; Tyrosine; Biopsychosocial Approach; Body Mass Index; Catecholamines; Motivation; Placebo; Test Construction; Adulthood (18 yrs & older); Young Adulthood (18-29 yrs); Thirties (30-39 yrs); Middle Age (40-64 yrs); Male; Female		https://search.ebscohost.com/login.aspx?direct=true&db=psyh&AN=2018-48464-001&site=ehost-live
1	Understanding Police Performance Under Stress: Insights From the Biopsychosocial Model of Challenge and Threat.	Include		We examine when and how police officers may avoid costly errors under stress by leveraging theoretical and empirical work on the biopsychosocial (BPS) model of challenge and threat. According to the BPS model, in motivated performance contexts (e.g., test taking, athletics), the evaluation of situational and task demands in relation to one's perceived resources available to cope with those demand…	Exclude	Review paper	Exclude	Excluded in Step 2	10.3389/fpsyg.2019.01800	Kelley DC; Siegel E; Wormwood JB	Frontiers in psychology	1664-1078		2019 Aug 09	10		1800		31447738	Frontiers Research Foundation	Journal Article			https://search.ebscohost.com/login.aspx?direct=true&db=cmedm&AN=31447738&site=ehost-live
2	Longitudinal analysis of stressors, stress, coping and coping effectiveness in elite esports athletes.	Include	.	Objective: The current study aimed to longitudinally examine the stressors, stress appraisal, coping, and coping effectiveness experienced by elite esports athletes.Design: Six elite male League of Legends (LoL) athletes, competing in the Oceanic Challenger Series (OCS), completed diaries over the 2020 competitive season (87 days).Method: Athletes completed weekly diaries after three events: solo…	Exclude	No performance outcome	Exclude	Excluded in Step 2	10.1016/j.psychsport.2021.102093	Poulus, Dylan R.; Coulter, Tristan J.; Trotter, Michael G.; Polman, Remco	PSYCHOLOGY OF SPORT AND EXERCISE	14690292		2022-05-01	60		N.PAG	1	155964288	Elsevier B.V.	Article	ATHLETIC ability & psychology; PHYSICAL training & conditioning; STRESS management; MALE athletes; PSYCHOLOGICAL stress; ELITE athletes; PREVENTION of psychological stress; DIARY (Literary form); AVOIDANCE (Psychology); PSYCHOSOCIAL factors; INTERPERSONAL relations; DESCRIPTIVE statistics; PSYCHOLOGICAL adaptation; LONGITUDINAL method	Cognitive-motivational-relational; Competitive gaming; Electronic sport; Performance psychology; Sports psychology	The current study aimed to longitudinally examine the stressors, stress appraisal, coping, and coping effectiveness experienced by elite esports athletes. Six elite male League of Legends (LoL) athletes, competing in the Oceanic Challenger Series (OCS), completed diaries over the 2020 competitive season (87 days). Athletes completed weekly diaries after three events: solo training, team training,…	https://search.ebscohost.com/login.aspx?direct=true&db=s3h&AN=155964288&lang=de-de&site=ehost-live
3	An Empirical Approach to Analyzing the Effects of Stress on Individual Creativity in Business Problem-Solving: Emphasis on the Electrocardiogram, Electroencephalogram Methodology	Include	.	In this study, experiments were conducted on 30 subjects by means of electrocardiogram (ECG) and electroencephalogram (EEG) methodologies as well as a money game to examine the effects of stress on creativity in business problem-solving. The study explained the relationship between creativity and human physiological response using the biopsychosocial model of challenge and threat. The subjects we…	Include				10.3389/fpsyg.2022.705442	Lee, J; Kim, C; Lee, KC	FRONTIERS IN PSYCHOLOGY			MAR 22	13
3	Analysis of multimodal physiological signals within and between individuals to predict psychological challenge vs. threat	Include	.	Challenge and threat characterize distinct patterns of physiological response to a motivated performance task where the response patterns vary as a function of an individual's evaluation of task demands relative to his/her available resources to cope with the demands. Challenge and threat responses during motivated performance have been used to understand psychological, behavioral, and biological…	Include	Probably no performance outcome, but included just in case the relationship is reported (or one could contact the authors for potential performance data)			10.1016/j.eswa.2019.112890	Khalaf, A; Nabian, M; Fan, ML; Yin, Y; Wormwood, J; Siegel, E; Quigley, KS; Barrett, LF; Akcakaya, M; Chou, CA; Ostadabbas, S	EXPERT SYSTEMS WITH APPLICATIONS			FEB	140
3	Cardiovascular indexes of threat impair responsiveness in situations of conflicting interests	Include	.	This research examined how situations in which self- and relationship-interests are misaligned can get under the skin to negatively impact cardiovascular and relationship processes. Interdependence theory was integrated with the biopsychosocial model of challenge and threat to better understand the biological processes that underlie relationship behavior in stressful circumstances Couples engaged…	Exclude	No performance outcome	Exclude	Excluded in Step 2	10.1016/j.ijpsycho.2017.12.005	Peters, BJ; Reis, HT; Jamieson, JP	INTERNATIONAL JOURNAL OF PSYCHOPHYSIOLOGY			JAN	123		1
3	Challenge and threat states: examining cardiovascular, cognitive and affective responses to two distinct laboratory stress tasks	Include	.	Background: The theory of challenge and threat states in athletes (TCTSA) proposes psychological antecedents will predict psychological and cardiovascular responses to stress. The present study investigated this theory in two contextually different stress tasks. Method: 78 males completed a computerised competition and a public speaking task. Cardiovascular activity was measured with impedance ca…	Exclude	No performance outcome	Exclude	Excluded in Step 2	10.1016/j.ijpsycho.2018.02.004	Trotman, GP; Williams, SE; Quinton, ML; van Zanten, JJCSV	INTERNATIONAL JOURNAL OF PSYCHOPHYSIOLOGY			APR	126		42
3	Emotion Regulation in the Prisoner's Dilemma: Effects of Reappraisal on Behavioral Measures and Cardiovascular Measures of Challenge and Threat	Include	.	The current study examines cooperation and cardiovascular responses in individuals that were defected on by their opponent in the first round of an iterated Prisoner's Dilemma. In this scenario, participants were either primed with the emotion regulation strategy of reappraisal or no emotion regulation strategy, and their opponent either expressed an amused smile or a polite smile after the resul…	Exclude	No performance outcome	Exclude	Excluded in Step 2	10.3389/fnhum.2019.00050	Chu, VC; Lucas, GM; Lei, S; Mozgai, S; Khooshabeh, P; Gratch, J	FRONTIERS IN HUMAN NEUROSCIENCE			FEB 14	13
3	Investigating the mediating role of positive and negative mastery imagery ability	Include	.	Objectives: This study investigated whether positive and negative mastery imagery ability mediated the relationship between confidence and stress appraisals and responses. To determine whether these results were specific to mastery imagery ability, this study also investigated whether another type of imagery ability (affect) mediated these relationships. Design: Cross-sectional, multi-phase study…	Exclude	No performance outcome	Exclude	Excluded in Step 2	10.1016/j.psychsport.2017.10.011	Quinton, ML; Cumming, J; Williams, SE	PSYCHOLOGY OF SPORT AND EXERCISE			MAR	35		1
3	It's a Challenge! Empathizing With Sad but Not With Angry Individuals Results in Cardiovascular Reactivity Consistent With a Challenge Motivational State	Include	.	The question of what feeling with another person elicits in the empathizing individual has instigated innumerable studies mainly focusing on the affective valence of empathy and the resulting consequences for prosocial behavior (cf. the empathy-altruism debate). The present research may contribute to this long-lasting debate by examining the cardiovascular reactivity of the empathizing individual…	Exclude	No performance outcome	Exclude	Excluded in Step 2	10.1037/emo0000515	Sassenrath, C; Wagner, M; Keller, J; Sassenberg, K	EMOTION			SEP	19	6	982
3	Nonverbal behavior accompanying challenge and threat states under pressure	Include	.	Objectives: This study examined if challenge and threat states predicted nonverbal behavior during a pressurized soccer penalty task. Design: A predictive design was employed. Method: Forty-two participants (M-age = 24 years, SD = 7) completed the task. Before the task, challenge and threat states were assessed via demand resource evaluations and cardiovascular reactivity. During the task, nonver…	Include	Probably no performance outcome, but included just in case the relationship is reported (or one could contact the authors for potential performance data)	Include	Should be discussed - Observer ratings of "expected performance", which could be construed as a partial performance measure, or not?	10.1016/j.psychsport.2018.08.003	Brimmell, J; Parker, JK; Furley, P; Moore, LJ	PSYCHOLOGY OF SPORT AND EXERCISE			NOV	39		90
3	Optimizing Stress: An Integrated Intervention for Regulating Stress Responses	Include	.	The dominant cultural valuation of stress is that it is bad for me. This valuation leads to regulatory goals of reducing or avoiding stress. In this article, we propose an alternative approach-stress optimization-which integrates theory and research on stress mindset (e.g., Crum, Salovey, & Achor, 2013) and stress reappraisal (e.g., Jamieson, Mendes, Blackstock, & Schmader, 2010) interventions. W…	Exclude	Review paper	Exclude	Excluded in Step 2	10.1037/emo0000670	Crum, AJ; Jamieson, JP; Akinola, M	EMOTION			JAN	20	1	120
3	Performance during presentations: A question of challenge and threat responses?	Include	.	The current study investigated how changes in psychological (cognitions and emotions) and physiological (cortisol concentrations) threat/challenge responses develop over the course of a presentation and whether initial intensity levels and their changes are related to self-efficacy and presentation performance. Based on the Trier Social Stress Test (TSST), 123 students held video-recorded present…	Include	Uncertain about performance outcome			10.1016/j.cedpsych.2023.102168	Schickel, M; Minkley, N; Ringeisen, T	CONTEMPORARY EDUCATIONAL PSYCHOLOGY			APR	73
3	Predicting performance of elite kickboxers using the multi-states theory framework	Include	.	Using the multi-states (MuSt) theory framework, this study examined the interplay between self-confidence, emotional arousal control, worry, concentration disruption, challenge and threat appraisals, psychobiosocial experiences, and self-evaluated performance of medalist kickboxers involved in the WAKO World Kickboxing Championship 2021. Participants were 103 gold, silver, or bronze medalists (58…	Include	Uncertain about performance outcome; possibly only self-report			10.1002/ejsc.12031	Morrone, M; Ventura, L; Roggio, I; Di Blasio, A; Ruiz, M; Deriu, F; Cugusi, L; Manca, A; Robazza, C	EUROPEAN JOURNAL OF SPORT SCIENCE			2024 MAR 5
3	Reward, a driver to creativity: mediating role of appraisals of reward between self efficacy and creative performance	Include	.	The purpose of this dyadic study was to explore the insight that trigger the creative performance. For such purpose self-efficacy and rewards in shape of challenge and threat appraisal were used. A Survey was conducted to collect the data from the public and private sector organizations related to technical education in Punjab. Sample was the faculty member working on positions of instructors, se…	Include	Wacky abstract; not sure if performance outcome is applicable			https://amazoniainvestiga.info/index.php/amazonia/article/view/253 (no DOI)	Ishaque, S; Khalid, M; Irshad, S; Khakwani, MS; Luqman, R	AMAZONIA INVESTIGA			JAN-FEB	8	18	15
3	Sense of power and markers of challenge and threat during extra-dyadic problem discussions with romantic partners	Include	.	Power, the capacity to influence others while resisting their attempts at influence, has implications for a wide variety of individual- and relationship-level outcomes. One potential mechanism through which power may be associated with various outcomes is motivation orientation. High power has been linked to greater approach-oriented motivation, whereas low power has been linked to greater avoida…	Exclude	No performance outcome	Exclude	Excluded in Step 2	10.1111/psyp.14379	Gresham, AM; Peters, BJ; Tudder, A; Simpson, JA	PSYCHOPHYSIOLOGY			NOV	60	11
3	Service robots or human staff? The role of performance goal orientation in service robot adoption	Exclude	.	Understanding the determinants of customer choice between human staff or service robots will assist service firms to encourage service robot adoption and improving their return on investment. Current technology adoption theories fail to consider users' performance goal orientations as a motivational driver, and this is an important omission. In four studies, with participants recruited from marke…	Exclude	No performance outcome	Exclude	Excluded in Step 2	10.1016/j.chb.2022.107339	Tojib, D; Ho, TH; Tsarenko, Y; Pentina, I	COMPUTERS IN HUMAN BEHAVIOR			SEP	134
3	Strong hearts, open minds: Cardiovascular challenge predicts non-defensive responses to ingroup-perpetrated violence	Include	.	Reminders of ingroup-perpetrated violence represent a psychological stressor that some people respond to defensively (e.g., justifying the violence), while others react non-defensively (e.g., accepting collective responsibility). To explain these divergent responses, we applied the biopsychosocial model of challenge and threat to the context of intergroup conflict. Participants (N = 130) read abo…	Exclude	No performance outcome	Exclude	Excluded in Step 2	10.1016/j.biopsycho.2021.108054	McLamore, Q; Leidner, B; Park, J; Hirschberger, G; Li, MY; Reinhard, D; Beals, K	BIOLOGICAL PSYCHOLOGY			APR	161
3	Teacher Use of Loss-Focused, Utility Value Messages, Prior to High-Stakes Examinations, and Their Appraisal by Students	Include	.	This study set out to assess a new instrument designed to measure the perceived frequency that teachers use fear appeals (communicated value messages that focus on avoiding failure) prior to a high-stakes examination and their appraisal as a challenge or a threat. Data were collected from two samples of students preparing for their high-stakes school exit examinations. Exploratory and confirmator…	Exclude	No performance outcome	Exclude	Excluded in Step 2	10.1177/0734282917724905	Putwain, DW; Symes, W; McCaldin, T	JOURNAL OF PSYCHOEDUCATIONAL ASSESSMENT			APR	37	2	169
3	The challenge of the umpire's chair: challenge and threat, self-efficacy, and psychological resilience in Australian tennis officials	Include	.	Sports officials are often under stress and pressure when they are officiating. In this novel study of Australian tennis officials, the aim was to investigate challenge and threat appraisals, self-efficacy, sources of self-efficacy and psychological resilience in a cross-section of 140 Australian tennis officials. There were 95 males and 45 females with a mean age of 49.9 years (SD = 16.15) invol…	Exclude	No performance outcome	Exclude	Excluded in Step 2	10.7352/IJSP.2021.52.381	Grylls, E; Turner, M; Erskine, J	INTERNATIONAL JOURNAL OF SPORT PSYCHOLOGY			SEP-OCT	52	5	381
3	The development and preliminary validation of the Challenge and Threat in Sport (CAT-Sport) Scale	Include	.	This paper outlines the development and preliminary validation of a sport-specific measure of athletes' experience of challenge and threat. Three independent studies assess the content validity, factor structure, criterion validity and internal consistency of the Challenge and Threat in Sport (CAT-Sport) Scale. In study 1, a group of 25 athletes and 2 experts assessed the content validity of item…	Include	Probably no performance outcome, but study 2 might have one			10.1080/1612197X.2016.1182571	Rossato, CJL; Uphill, MA; Swain, J; Coleman, DA	INTERNATIONAL JOURNAL OF SPORT AND EXERCISE PSYCHOLOGY				16	2	164
3	The effects of challenge and threat states on coping flexibility: evidence from framing and exemplar priming	Include	.	Background and Objectives Challenge and threat states have divergent effects on cognitive, affective, and behavioral responses. The present research used two experiments to investigate whether challenge and threat states influence coping flexibility differently. Design Study 1 (N = 93) used loss-framed and gain-framed task instructions to elicit situation-specific threat and challenge evaluations…	Exclude	No performance outcome	Exclude	Excluded in Step 2	10.1080/10615806.2022.2059472	Chen, LX; Qu, L	ANXIETY STRESS AND COPING			MAR 4	36	2	163
3	The effects of dispositional restrictiveness on physiological markers of challenge and threat during a hypothetical transitional period in romantic relationships	Include	.	Restrictiveness, a component of relationship dominance associated with monitoring and regulating partners' behavior, is a risk factor and accelerant of Intimate Partner Violence (IPV). Few studies, however, have examined in vivo physiological responses associated with restrictiveness. Toward this end, 105 romantic couples (N = 210) completed measures of restrictiveness and had their physiological…	Exclude	No performance outcome	Exclude	Excluded in Step 2	10.1111/psyp.13624	Tudder, A; Gresham, AM; Peters, BJ; Reis, HT; Jamieson, JP	PSYCHOPHYSIOLOGY			OCT	57	10
[truncated: 11 more rows]

## Sheet: RoB
	D1 - Selection of participants	D2 - Confounding variables	D3 - Measurement of exposure	D4 - Blinding of outcome assessments	D5 - Incomplete outcome data	D6 - Selective outcome reporting	Overall
[truncated: 64 more rows]

[truncated: 1 more sheets: Combined]
